# Supplementary material for: The AvrPm3-Pm3 effector-NLR interactions control both race-specific resistance and host-specificity of cereal mildews on wheat
Source: Nat Commun. 2019 May 23;10:2292. doi: 10.1038/s41467-019-10274-1 (PMC6533294; doi:10.1038/s41467-019-10274-1)
Supplement: Supplementary file 3 — Supplementary Data 1 [file 41467_2019_10274_MOESM3_ESM.xlsx]

## Sheet: AVR_Benchmarking
	Supplementary Data 1. Effector benchmarking scoring sheet.
	Detailed description and source data of the effector benchmarking scores and scoring scheme. The benchmarking criteria are defined in the Summary table. Two main categories are defined based on (1) effector sequence features at the DNA and protein levels and (2) effector gene expression. Each category is further subdivided into criteria, and the weight of each of the criteria for candidate Avr sc…
	Summary Table
	Categories	Criteria						Wheigt = (-3..+3)
								Max score = +24
	1. Sequence	1.1 Seq. Polymorphism						max= +6
	(max score: +15)		111	SNP in 94202				.+3
			112	SNP in JIW2				.+1
			113	DEL in 94202				.+3
			114	DEL in JIW2				.+3
			115	Other				.+0
		1.2 Protein structure (AvrPm3=130aa)						max= +9
			Signal pepetide
			121	Predicted signal peptide				.+3
			122	no signal peptide				.+0
			Cysteine content
			123	>=2Cys				.+3
			124	1Cys				.+0
			125	0Cys				.-3
			Native peptide size (AvrPm3=130aa, AvrPm2=120aa)
			126	115..135				.+3
			127	110..115 _ 135..140				.+2
			128	100..110 _ 140..150				.+1
			129	<70 _ >300				.-3
			130	other				.+0
	2. Expression	2.1 Absolute expression in 96224						max= +3
	(max score: +8)		211	Top 100				.+3
			212	101..200				.+0
			213	Other				.-3
		2.2 Differential expression [cut off log2 FC = 1]						max= +5
			221	96224 > 94202 LFC 1+				.+3
			222	96224 > 94202 LFC 0.5 .. 1				.+1
			223	96224 > JIW2 LFC 1+				.+2
			224	96224 > JIW2 LFC 0.5 .. 1				.+1
			225	Other				.+0
																		1.1 Seq. Polymorphism						1.2 Protein structure											2.1 Absolute expression in 96224				2.2 Differential expression
	genename	TOTAL SCORE	FINAL RANKING	cloned	GenSynt list-01	mean exp. 94202	mean exp. 96224	mean exp. JIW2	log2FC 96.vs.94	log2FC 96.vs.JI	Prot.Size	Cys.count Prot	Effector Family	SNP_94202	SNP_JIW2	DEL_94202	DEL_JIW2	111	112	113	114	115	TOTAL 1.1	121	122	123	124	125	126	127	128	129	130	TOTAL 1.2	211	212	213	TOTAL 2.1	221	222	223	224	225	TOTAL 2.2
1	Bgt_avrF2_9	18	1	*		4958.48	13469.6	10291.7	1.44033	-0.386662	116	4	5	SNP	-	-	-	3					3	3		3			3					9	3			3	3					3
2	BgtE-20041	18	2			741.102	1599.41	649.608	1.10458	-1.28679	113	3	2	SNP	SNP	-	-	3	1				4	3		3				2				8	3			3	3					3
3	BgtE-20036	17	3			0	78.4913	0	8.64691	-8.64691	116	2	2	-	-	abs	abs			3	3		6	3		3			3					9			-3	-3	3		2			5
4	BgtE-20069 (AvrPm3d3)	17	4			3659.91	8283.06	6469.22	1.17617	-0.354237	110	3	23	SNP	-	-	-	3					3	3		3				2				8	3			3	3					3
5	BgtE-5845 (AvrPm2)	17	5	*		2569.61	3312.5	1.40485	0.364966	-10.6387	120	4	10	-	-	-	abs				3		3	3		3			3					9	3			3			2		0	2
6	BgtE-20064	16	6			1571.52	3447	3208.57	1.12858	-0.0995543	125	1	25	SNP	SNP	-	-	3	1				4	3			0		3					6	3			3	3					3
7	BgtE-20100	16	7			2527.24	3613.75	3035.75	0.513003	-0.249422	131	3	13	SNP	-	-	-	3					3	3		3			3					9	3			3		1				1
8	Bgt_avrF2_7 (AvrPm3a2/f2)	16	8	*		2844.15	5000.11	4377.96	0.810618	-0.189057	131	2	5	SNP	-	-	-	3					3	3		3			3					9	3			3		1				1
9	BgtE-20001	16	9	*		2544.95	2675.76	2301.35	0.0708503	-0.213734	117	2	5	SNP	SNP	-	-	3	1				4	3		3			3					9	3			3					0	0
10	BgtE-20074	16	10			2483.63	2373.57	1737.12	-0.0675006	-0.44539	129	6	22	SNP	SNP	-	-	3	1				4	3		3			3					9	3			3					0	0
11	Bgt_avrF2_10	16	11	*		402.229	1393.73	1141.32	1.7955	-0.277304	104	3	5	SNP	-	-	-	3					3	3		3					1			7	3			3	3					3
12	BgtE-20054	16	12			1091.29	1189.89	1090.45	0.127706	-0.130415	134	2	8	SNP	SNP	-	-	3	1				4	3		3			3					9	3			3					0	0
13	BgtE-20055	16	13			652.75	808.065	692.934	0.306401	-0.218984	135	3	8	SNP	SNP	-	-	3	1				4	3		3			3					9	3			3					0	0
14	BgtE-10124	15	14			1218.38	2974.49	2285.3	1.28638	-0.377977	117	3	10	-	-	-	-					0	0	3		3			3					9	3			3	3					3
15	BgtE-20048	15	15	*		2690.28	2432.03	1650.23	-0.148017	-0.554185	122	4	2	SNP	-	-	-	3					3	3		3			3					9	3			3					0	0
16	BgtE-20049	15	16			2248.76	1987.63	1813.97	-0.181702	-0.126328	122	4	13	SNP	-	-	-	3					3	3		3			3					9	3			3					0	0
17	BgtE-5991	15	17			5219.82	3912	4417.95	-0.417117	0.177331	134	10	0	SNP	-	-	-	3					3	3		3			3					9	3			3					0	0
18	BgtE-20062	15	18			1309.23	1233.98	1120.13	-0.0857754	-0.133007	131	5	22	SNP	-	-	-	3					3	3		3			3					9	3			3					0	0
19	BgtE-10001	15	19			1396.35	1618.05	1550.11	0.206073	-0.0528469	131	2	26	SNP	-	-	-	3					3	3		3			3					9	3			3					0	0
20	BgtE-20009	15	20			1495.16	1523.6	1704.33	0.0207702	0.165887	113	2	5	SNP	SNP	-	-	3	1				4	3		3				2				8	3			3					0	0
21	Bgt_avrF2_3	14	21	*		0	16.1826	110.523	6.40773	2.86085	124	2	5	-	-	abs	-			3			3	3		3			3					9			-3	-3	3		2			5
22	BgtE-20107	14	22			471.57	484.567	1.20926	0.0340591	-8.26854	122	3	24	-	-	-	abs				3		3	3		3			3					9		0		0			2		0	2
23	BgtE-5545	14	23			326.655	325.125	0.345455	-0.0110996	-8.96148	122	2	24	-	-	-	abs				3		3	3		3			3					9		0		0			2		0	2
24	BgtE-20120	14	24			1225.78	1949.06	2725.6	0.672581	0.483465	95	2	33	SNP	SNP	-	-	3	1				4	3		3							0	6	3			3		1				1
25	BgtE-5690	14	25			2281.32	3299.7	1878.41	0.531647	-0.811128	264	7	14	SNP	SNP	-	-	3	1				4	3		3							0	6	3			3		1				1
26	BgtE-20004	14	26	*		8995.96	11299.2	9924.58	0.327756	-0.185198	111	3	29	SNP	-	-	-	3					3	3		3				2				8	3			3					0	0
27	BgtE-20034	14	27	*		2118.94	1955.91	1783.43	-0.117831	-0.126489	114	3	2	SNP	-	-	-	3					3	3		3				2				8	3			3					0	0
28	BgtE-5880	14	28	*		892.518	1378.43	902.69	0.618867	-0.603528	115	2	30	-	SNP	-	-		1				1	3		3			3					9	3			3		1				1
29	BgtAcSP-31262	14	29			593.65	904.976	582.222	0.595754	-0.621307	151	2	4	SNP	SNP	-	-	3	1				4	3		3							0	6	3			3		1				1
30	BgtAcSP-30091	13	30			399.988	517.748	489.31	0.366756	-0.0827302	121	2	10	SNP	SNP	-	-	3	1				4	3		3			3					9		0		0					0	0
31	Bgt-20382	13	31	*		209.48	7363.14	2148.41	5.12683	-1.77367	99	3	5	SNP	SNP	-	-	3	1				4		0	3							0	3	3			3	3					3
32	Bgt_BCG-1 (SvrPm3a1/f1)	13	32	*		2889.79	168.506	358.718	-4.12007	1.1167	147	2	12	SNP	SNP	-	-	3	1				4	3		3					1			7		0		0			2			2
33	Bgt-20383	13	33			1998.75	3187.13	3674.87	0.671639	0.206861	121	2	16	-	-	-	-					0	0	3		3			3					9	3			3		1				1
34	BgtE-5883	13	34			4872.4	4209.86	4402.9	-0.213796	0.0669763	108	3	23	SNP	-	-	-	3					3	3		3					1			7	3			3					0	0
35	Bgt-2778	13	35			4647.9	4013.77	3735.77	-0.213779	-0.0999836	118	1	0	SNP	SNP	-	-	3	1				4	3			0		3					6	3			3					0	0
36	BgtE-5842	13	36			349.142	247.516	306.193	-0.472162	0.285574	119	2	10	SNP	SNP	-	-	3	1				4	3		3			3					9		0		0					0	0
37	BgtE-20053	13	37			224.4	294.739	104.072	0.388084	-1.45776	134	2	8	SNP	SNP	-	-	3	1				4	3		3			3					9		0		0					0	0
38	BgtE-20090	13	38			1235.64	1193.25	233.747	-0.0520785	-2.33666	119	2	10	-	SNP	-	-		1				1	3		3			3					9	3			3					0	0
39	BgtASP-20866	13	39			838.148	707.763	546.18	-0.261225	-0.358801	109	2	5	SNP	-	-	-	3					3	3		3					1			7	3			3					0	0
40	BgtE-20014	13	40	*		867.9	791.736	653.509	-0.142788	-0.262401	162	4	4	SNP	SNP	-	-	3	1				4	3		3							0	6	3			3					0	0
41	Bgt-2775	13	41			1765.08	1489.5	1737.81	-0.24941	0.226661	236	8	0	SNP	SNP	-	-	3	1				4	3		3							0	6	3			3					0	0
42	BgtE-20046	12	42			344.76	574.368	446.912	0.720396	-0.338548	109	4	2	SNP	SNP	-	-	3	1				4	3		3					1			7		0		0		1				1
43	BgtE-20007	12	43			440.401	549.4	394.391	0.298096	-0.451874	115	3	16	SNP	-	-	-	3					3	3		3			3					9		0		0					0	0
44	Bgt-4619	12	44			352.192	369.949	274.613	0.0537068	-0.398984	122	7	0	SNP	-	-	-	3					3	3		3			3					9		0		0					0	0
45	BgtE-20033	12	45			2112.81	2079.23	1681.68	-0.0280161	-0.298493	116	2	2	-	-	-	-					0	0	3		3			3					9	3			3					0	0
46	BgtE-20075	12	46			2223.7	2675.74	2318.8	0.264071	-0.201436	117	7	21	-	-	-	-					0	0	3		3			3					9	3			3					0	0
47	BgtE-20025	12	47			3527.33	4358.17	3764.04	0.303213	-0.210268	119	3	10	-	-	-	-					0	0	3		3			3					9	3			3					0	0
48	BgtE-40011	12	48			5908.89	5365.82	5614.17	-0.139566	0.0666288	121	2	24	-	-	-	-					0	0	3		3			3					9	3			3					0	0
49	BgtE-20026	12	49			6059.32	6005.37	2720.7	-0.0136446	-1.13961	122	2	10	-	-	-	-					0	0	3		3			3					9	3			3					0	0
50	BgtE-20060	12	50			4873.5	3637.49	4286.63	-0.424681	0.24054	127	3	22	-	-	-	-					0	0	3		3			3					9	3			3					0	0
51	BgtE-5889	12	51			1774.43	1800.54	2085.88	0.0184625	0.218765	127	2	24	-	-	-	-					0	0	3		3			3					9	3			3					0	0
52	BgtE-20052	12	52			2974.88	3216.16	2841.55	0.110207	-0.174021	134	4	8	-	-	-	-					0	0	3		3			3					9	3			3					0	0
53	BgtAcSP-31175	12	53			2087.52	2190.02	1810.24	0.0658015	-0.268489	110	2	30	-	SNP	-	-		1				1	3		3				2				8	3			3					0	0
54	Bgt-20375	12	54			2267.65	2157.42	1882.69	-0.0728155	-0.193772	111	3	16	-	SNP	-	-		1				1	3		3				2				8	3			3					0	0
55	BgtE-20037	12	55			182.154	184.597	179.034	0.0209401	-0.0446973	118	3	2	SNP	-	-	-	3					3	3		3			3					9		0		0					0	0
56	BgtE-5560	12	56			253.453	776.958	613.191	1.59519	-0.342599	83	1	0	SNP	-	-	-	3					3	3			0						0	3	3			3	3					3
57	BgtE-20031	12	57			998.496	984.698	900.007	-0.0272308	-0.121267	115	2	2	-	-	-	-					0	0	3		3			3					9	3			3					0	0
58	BgtE-20119	12	58			823.58	719.2	713.458	-0.197601	-0.000249097	116	4	2	-	-	-	-					0	0	3		3			3					9	3			3					0	0
59	BgtE-20000	12	59			887.804	1126.76	732.537	0.33813	-0.606188	120	3	10	-	-	-	-					0	0	3		3			3					9	3			3					0	0
60	BgtE-5673	12	60			685.212	696.047	640.672	0.00843219	-0.100496	123	3	2	-	-	-	-					0	0	3		3			3					9	3			3					0	0
61	BgtE-5973	12	61			1326.82	1375.77	1015.36	0.0439666	-0.427542	125	4	0	-	-	-	-					0	0	3		3			3					9	3			3					0	0
62	BgtE-20106	12	62			1543.63	668.786	614.844	-1.21532	-0.111304	127	3	21	-	-	-	-					0	0	3		3			3					9	3			3					0	0
63	BgtE-20101	12	63			889.867	710.554	954.586	-0.32639	0.433653	128	3	13	-	-	-	-					0	0	3		3			3					9	3			3					0	0
64	BgtE-20057	12	64			1056.51	1218.78	647.46	0.202501	-0.904565	129	2	8	-	-	-	-					0	0	3		3			3					9	3			3					0	0
65	BgtE-20002 (AvrPm3b2/c2)	12	65			2054.24	1586.24	538.934	-0.381084	-1.54429	131	2	5	-	-	-	-					0	0	3		3			3					9	3			3					0	0
66	BgtE-20005	12	66			1125.44	1180.61	812.587	0.0651151	-0.531333	113	2	5	-	SNP	-	-		1				1	3		3				2				8	3			3					0	0
67	BgtE-5846	11	67			16.1394	1.49312	3.46505	-3.49523	1.42965	119	3	10	SNP	-	-	-	3					3	3		3			3					9			-3	-3			2			2
68	Bgt_avrF2_23	11	68	*		36.0441	17.8439	53.9576	-1.2011	1.69994	121	2	5	SNP	-	-	-	3					3	3		3			3					9			-3	-3			2			2
69	BgtAcSP-30129	11	69			21.0009	9.20644	16.7501	-1.04804	0.65483	118	3	0	SNP	SNP	-	-	3	1				4	3		3			3					9			-3	-3				1		1
70	Bgt_BCG-4	11	70			200.035	444.379	197.568	1.1335	-1.14218	148	3	12	-	SNP	-	-		1				1	3		3					1			7		0		0	3					3
71	BgtE-5838	11	71			310.74	309.943	519.387	-0.0273661	0.766889	134	3	30	-	SNP	-	-		1				1	3		3			3					9		0		0				1		1
72	BgtE-5901	11	72			259.207	470.639	261.122	0.829814	-0.830567	84	2	10	SNP	SNP	-	-	3	1				4	3		3							0	6		0		0		1				1
73	Bgt_BCG-6	11	73	*		443.963	300.446	106.91	-0.588558	-1.45998	146	3	12	SNP	SNP	-	-	3	1				4	3		3					1			7		0		0					0	0
74	BgtE-5839	11	74			148.038	231.815	269.202	0.649606	0.183567	73	3	30	SNP	SNP	-	-	3	1				4	3		3							0	6		0		0		1				1
75	BgtAcSP-30541	11	75			102.671	173.614	26.0515	0.712818	-2.70527	79	2	2	SNP	SNP	-	-	3	1				4	3		3							0	6		0		0		1				1
76	BgtE-5659	11	76			416.278	200.762	312.489	-1.05436	0.647024	195	6	31	SNP	SNP	-	-	3	1				4	3		3							0	6		0		0				1		1
77	BgtE-5923	11	77			2148.35	2336.77	1853.97	0.115079	-0.32588	112	3	0	-	-	-	-					0	0	3		3				2				8	3			3					0	0
78	Bgt_avrF2_1	11	78	*		3148.26	3863.12	2771.36	0.292419	-0.47562	139	2	5	-	-	-	-					0	0	3		3				2				8	3			3					0	0
79	BgtE-20032	11	79			744.061	763.992	830.37	0.0304874	0.129372	113	2	2	-	-	-	-					0	0	3		3				2				8	3			3					0	0
80	BgtE-20068	11	80			1102.54	1252.37	902.513	0.184908	-0.466677	138	5	37	-	-	-	-					0	0	3		3				2				8	3			3					0	0
81	BgtE-20126	10	81			705.354	659.451	481.112	-0.100878	-0.446765	90	2	0	SNP	SNP	-	-	3	1				4	3		3							0	6		0		0					0	0
82	BgtASP-21390	10	82	*		424.821	372.789	441.8	-0.211765	0.273444	126	2	5	-	SNP	-	-		1				1	3		3			3					9		0		0					0	0
83	BgtE-20066	10	83			623.938	378.904	438.241	-0.720635	0.213376	109	2	60	SNP	-	-	-	3					3	3		3					1			7		0		0					0	0
84	BgtE-5979	10	84			482.2	464.072	373.462	-0.075116	-0.293463	131	1	8	SNP	SNP	-	-	3	1				4	3			0		3					6		0		0					0	0
85	BgtE-20015	10	85			477.665	441.516	329.255	-0.128565	-0.4008	161	3	4	SNP	SNP	-	-	3	1				4	3		3							0	6		0		0					0	0
86	Bgt-3979	10	86			648.804	414.025	464.965	-0.649985	0.178108	219	4	0	SNP	SNP	-	-	3	1				4	3		3							0	6		0		0					0	0
87	BgtAcSP-30986	10	87			530.821	467.194	421.419	-0.19046	-0.13983	234	5	0	SNP	SNP	-	-	3	1				4	3		3							0	6		0		0					0	0
88	BgtE-5820	10	88			604.129	612.441	632.145	0.0142044	0.05621	273	9	0	SNP	SNP	-	-	3	1				4	3		3							0	6		0		0					0	0
89	BgtE-5891	10	89			1938.48	2173.62	1554.48	0.159781	-0.477697	106	2	2	-	-	-	-					0	0	3		3					1			7	3			3					0	0
90	BgtE-20008	10	90			3281.79	3398.1	3413.87	0.0486002	0.0101467	107	2	27	-	-	-	-					0	0	3		3					1			7	3			3					0	0
91	BgtE-10137	10	91			3867.1	3588.62	2817.33	-0.108473	-0.346484	144	2	8	-	-	-	-					0	0	3		3					1			7	3			3					0	0
92	BgtE-20114	10	92			2898.16	3443.28	2188.58	0.247822	-0.651187	222	8	36	-	SNP	-	-		1				1	3		3							0	6	3			3					0	0
93	BgtE-20051	10	93			333.287	222.245	93.3272	-0.597724	-1.23599	126	2	13	-	SNP	-	-		1				1	3		3			3					9		0		0					0	0
94	BgtE-20006	10	94			223.837	238.829	206.903	0.0615977	-0.170518	109	2	5	SNP	-	-	-	3					3	3		3					1			7		0		0					0	0
95	Bgt_BCG-7	10	95	*		332.494	242.658	221.964	-0.444765	-0.11476	148	2	12	SNP	-	-	-	3					3	3		3					1			7		0		0					0	0
96	BgtE-5692	10	96			333.37	242.124	315.605	-0.473708	0.399548	258	4	14	SNP	SNP	-	-	3	1				4	3		3							0	6		0		0					0	0
97	BgtE-5709	10	97			985.263	659.87	1017.79	-0.56128	0.614173	71	2	19	-	-	-	-					0	0	3		3							0	6	3			3				1		1
98	BgtE-10122	10	98			1977.52	1515.2	1230.8	-0.387157	-0.297291	73	2	2	-	SNP	-	-		1				1	3		3							0	6	3			3					0	0
99	BgtE-6054	10	99			663.518	878.635	531.054	0.39708	-0.709958	93	2	46	-	SNP	-	-		1				1	3		3							0	6	3			3					0	0
100	BgtE-20039	10	100			795.762	796.162	165.143	-0.00261856	-2.25821	161	3	4	-	SNP	-	-		1				1	3		3							0	6	3			3					0	0
101	BgtE-5710	10	101			633.569	682.949	673.127	0.108052	-0.0116732	189	5	19	-	SNP	-	-		1				1	3		3							0	6	3			3					0	0
102	BgtE-5985	10	102			1748.98	1620.09	1759.24	-0.112546	0.123551	207	6	0	-	SNP	-	-		1				1	3		3							0	6	3			3					0	0
103	Bgt-2905	10	103			774.402	739.687	712.496	-0.0624315	-0.0586286	355	5	0	SNP	SNP	-	-	3	1				4	3		3						-3		3	3			3					0	0
104	Bgt-1611	10	104			871.219	915.894	806.045	0.0690722	-0.179424	394	5	0	SNP	SNP	-	-	3	1				4	3		3						-3		3	3			3					0	0
105	BgtAcSP-31373	9	105			3.98528	19.6151	4.1964	2.14418	-2.03608	119	2	5	-	-	-	-					0	0	3		3			3					9			-3	-3	3					3
106	BgtE-10110	9	106			5.59626	17.0436	17.0436	1.49545	0.114141	121	4	26	-	-	-	-					0	0	3		3			3					9			-3	-3	3					3
107	BgtE-3888	9	107			0.757344	3.04836	1.80432	1.90409	-0.596942	130	6	11	-	-	-	-					0	0	3		3			3					9			-3	-3	3					3
108	BgtE-5784	9	108			17.4535	11.822	25.8285	-0.616433	1.11728	128	2	13	-	SNP	-	-		1				1	3		3			3					9			-3	-3			2			2
109	Bgt_BCG-8	9	109			16.05	21.3729	50.5034	0.41214	1.29845	148	3	12	SNP	-	-	-	3					3	3		3					1			7			-3	-3			2			2
110	BgtE-5756	9	110			25.2587	5.52035	32.3151	-2.4312	2.80267	121	3	1	SNP	SNP	-	-	3	1				4		0	3			3					6			-3	-3			2			2
111	Bgt_BCG-13	9	111			9.32025	2.95621	6.66967	-1.71928	1.36516	208	3	12	SNP	SNP	-	-	3	1				4	3		3							0	6			-3	-3			2			2
112	BgtE-20089	9	112			13.5725	13.1851	11.9451	0.0979032	-0.250636	120	4	7	SNP	-	-	-	3					3	3		3			3					9			-3	-3					0	0
113	Bgt_avrF2_12	9	113			154.641	105.755	136.57	-0.607211	0.431608	124	2	5	SNP	-	-	-	3					3	3		3			3					9			-3	-3					0	0
114	BgtE-20077	9	114			203.903	150.528	76.6727	-0.473949	-0.946819	125	4	56	SNP	-	-	-	3					3	3		3			3					9			-3	-3					0	0
115	BgtE-20035	9	115			531.552	484.869	447.801	-0.152374	-0.0935848	118	2	2	-	-	-	-					0	0	3		3			3					9		0		0					0	0
116	BgtE-20047	9	116			455.873	426.598	380.171	-0.10557	-0.148612	123	4	2	-	-	-	-					0	0	3		3			3					9		0		0					0	0
117	BgtE-10003	9	117			527.029	385.988	424.772	-0.469744	0.168413	129	5	22	-	-	-	-					0	0	3		3			3					9		0		0					0	0
118	Bgt_avrF2_24	9	118	*		572.373	633.077	603.283	0.12706	-0.0543387	131	2	5	-	-	-	-					0	0	3		3			3					9		0		0					0	0
119	BgtE-5921	9	119			6302.61	6912.91	5311.85	0.131907	-0.378399	73	2	23	-	-	-	-					0	0	3		3							0	6	3			3					0	0
120	BgtE-10129	9	120			5595.38	6115.03	5641.61	0.128193	-0.116612	77	2	56	-	-	-	-					0	0	3		3							0	6	3			3					0	0
121	Bgt_avrF2_22	9	121			1444.98	1973.79	1769.13	0.44672	-0.1504	80	2	5	-	-	-	-					0	0	3		3							0	6	3			3					0	0
122	BgtE-10121	9	122			2915.72	3640.11	3101.4	0.322537	-0.231625	85	2	21	-	-	-	-					0	0	3		3							0	6	3			3					0	0
123	BgtE-5818	9	123			3467.74	3540.29	3281.76	0.0295327	-0.10976	122	1	0	-	-	-	-					0	0	3			0		3					6	3			3					0	0
124	BgtE-5861	9	124			2910.08	3237.94	2433.22	0.152414	-0.408945	163	5	48	-	-	-	-					0	0	3		3							0	6	3			3					0	0
125	BgtE-10002	9	125			3137.53	2340.96	1946.99	-0.423169	-0.26266	169	3	19	-	-	-	-					0	0	3		3							0	6	3			3					0	0
126	BgtE-5685	9	126			143.761	190.414	100.207	0.386537	-0.926969	115	3	2	-	-	-	-					0	0	3		3			3					9		0		0					0	0
127	BgtE-20079	9	127			406.012	253.612	311.323	-0.706788	0.327168	115	2	16	-	-	-	-					0	0	3		3			3					9		0		0					0	0
128	BgtE-20043	9	128			245.367	271.184	208.821	0.116841	-0.341472	116	3	2	-	-	-	-					0	0	3		3			3					9		0		0					0	0
129	BgtE-5888	9	129			256.277	295.693	281.7	0.202003	-0.0678267	124	4	35	-	-	-	-					0	0	3		3			3					9		0		0					0	0
130	BgtE-5836	9	130			192.78	199.072	159.815	0.00620744	-0.294678	125	2	43	-	-	-	-					0	0	3		3			3					9		0		0					0	0
131	BgtE-5974	9	131			245.281	229.653	149.945	-0.129494	-0.587198	129	3	13	-	-	-	-					0	0	3		3			3					9		0		0					0	0
132	BgtE-5600	9	132			162.517	207.591	114.032	0.345934	-0.880692	135	5	0	-	-	-	-					0	0	3		3			3					9		0		0					0	0
133	BgtE-5624	9	133			201.534	176.869	164.113	-0.206117	-0.0733168	226	9	0	SNP	-	-	-	3					3	3		3							0	6		0		0					0	0
134	BgtE-20010	9	134			593.1	673.463	1031.33	0.176399	0.612465	111	3	1	-	-	-	-					0	0		0	3				2				5	3			3				1		1
135	BgtE-5686	9	135			1201.95	1366.26	1017.62	0.179967	-0.416246	74	2	2	-	-	-	-					0	0	3		3							0	6	3			3					0	0
136	BgtE-10117	9	136			1533.33	1243.1	818.499	-0.301025	-0.593439	82	2	10	-	-	-	-					0	0	3		3							0	6	3			3					0	0
137	Bgt_avrF2_11	9	137			1197.08	1533.31	1007.01	0.351811	-0.596751	89	2	5	-	-	-	-					0	0	3		3							0	6	3			3					0	0
138	BgtE-20020	9	138			735.005	942.58	946.682	0.35157	0.0136303	154	2	4	-	-	-	-					0	0	3		3							0	6	3			3					0	0
139	Bgt_BCG-9	9	139			1465.51	1523.25	1258.73	0.05057	-0.272998	156	2	12	-	-	-	-					0	0	3		3							0	6	3			3					0	0
140	BgtE-5981	9	140			1507.48	1020.48	892.685	-0.56887	-0.18423	158	4	4	-	-	-	-					0	0	3		3							0	6	3			3					0	0
141	BgtE-5816	9	141			1776.56	1748.41	1518.59	-0.026958	-0.198253	159	4	48	-	-	-	-					0	0	3		3							0	6	3			3					0	0
142	BgtE-20017	9	142			1443.42	1523.37	1094.59	0.0745944	-0.470989	164	3	4	-	-	-	-					0	0	3		3							0	6	3			3					0	0
143	Bgt_BCG-5	9	143			1034.63	923.7	699.165	-0.169289	-0.392007	183	3	12	-	-	-	-					0	0	3		3							0	6	3			3					0	0
144	BgtE-5843	8	144			1.02562	0.80897	3.03394	-1.27491	2.31318	119	2	10	-	-	-	-					0	0	3		3			3					9			-3	-3			2			2
145	Bgt-2816	8	145			164.044	71.6329	132.37	-1.21806	0.879752	193	4	44	SNP	SNP	-	-	3	1				4	3		3							0	6			-3	-3				1		1
146	BgtE-3602	8	146			529.454	416.847	678.143	-0.366381	0.727594	109	3	2	-	-	-	-					0	0	3		3					1			7		0		0				1		1
147	BgtE-5625	8	147			272.151	340.73	303.936	0.297082	-0.131021	106	2	8	-	SNP	-	-		1				1	3		3					1			7		0		0					0	0
148	BgtE-20067	8	148			269.81	272.3	542.347	0.0451343	0.970253	83	2	33	-	SNP	-	-		1				1	3		3							0	6		0		0				1		1
149	BgtE-20030	8	149			161.506	170.179	146.847	0.0804844	-0.228742	114	3	2	-	-	-	-					0	0	3		3				2				8		0		0					0	0
150	BgtE-20029	8	150			164.366	164.864	166.065	-0.0289863	0.0353204	114	2	2	-	-	-	-					0	0	3		3				2				8		0		0					0	0
151	Bgt-721	8	151			1037.91	787.26	1288.54	-0.402486	0.712489	427	7	50	-	SNP	-	-		1				1	3		3						-3		3	3			3				1		1
152	BgtAc-30466	7	152			0	7.45351	12.1871	6.30566	0.869353	260	4	20	-	-	abs	-			3			3		0	3							0	3			-3	-3	3			1		4
153	BgtE-10101	7	153			26.2962	6.16822	20.2269	-1.86623	1.52253	108	1	0	SNP	SNP	-	-	3	1				4	3			0				1			4			-3	-3			2			2
154	BgtE-10132	7	154			99.8833	79.3565	124.063	-0.403294	0.702981	140	3	4	-	SNP	-	-		1				1	3		3				2				8			-3	-3				1		1
155	Bgt-1354-2	7	155			168.6	150.232	213.783	-0.21226	0.558026	124	2	61	SNP	-	-	-	3					3		0	3			3					6			-3	-3				1		1
156	BgtE-20024	7	156			41.9888	63.6494	73.7576	0.523765	0.242187	183	4	32	SNP	-	-	-	3					3	3		3							0	6			-3	-3		1				1
157	BgtAcSP-30530	7	157			14.0817	19.3028	17.9581	0.497112	-0.203293	194	7	0	SNP	-	-	-	3					3	3		3							0	6			-3	-3		1				1
158	BgtAcSP-30320	7	158			76.807	45.0568	78.9672	-0.84278	0.870668	236	2	0	SNP	-	-	-	3					3	3		3							0	6			-3	-3				1		1
159	BgtASP-20408	7	159			56.5227	44.2822	59.58	-0.405431	0.499578	300	6	9	SNP	-	-	-	3					3	3		3							0	6			-3	-3				1		1
160	BgtE-20045	7	160			64.8573	39.3189	35.8309	-0.855945	0.0254869	107	4	2	SNP	-	-	-	3					3	3		3					1			7			-3	-3					0	0
161	BgtE-5774	7	161			102.655	112.981	87.3418	0.118536	-0.38952	76	2	0	SNP	SNP	-	-	3	1				4	3		3							0	6			-3	-3					0	0
162	Bgt_avrF2_15	7	162	*		66.631	82.3099	105.499	0.237734	0.374516	83	2	5	SNP	SNP	-	-	3	1				4	3		3							0	6			-3	-3					0	0
163	BgtE-20018	7	163			93.1388	126.499	119.757	0.417336	-0.0890881	116	1	4	SNP	SNP	-	-	3	1				4	3			0		3					6			-3	-3					0	0
164	BgtAcSP-30782	7	164			44.8782	35.3337	21.0131	-0.32568	-0.700927	160	2	4	SNP	SNP	-	-	3	1				4	3		3							0	6			-3	-3					0	0
165	BgtAcSP-31269	7	165			26.4889	19.2609	23.1876	-0.469007	0.314248	177	7	28	SNP	SNP	-	-	3	1				4	3		3							0	6			-3	-3					0	0
166	BgtAcSP-30622	7	166			40.5772	39.9678	41.4746	-0.0624341	0.0637726	199	4	12	SNP	SNP	-	-	3	1				4	3		3							0	6			-3	-3					0	0
167	BgtE-5681	7	167			30.1687	25.9994	28.0606	-0.119617	0.023511	225	3	7	SNP	SNP	-	-	3	1				4	3		3							0	6			-3	-3					0	0
168	BgtE-5670	7	168			62.523	63.2628	82.5404	-0.0448342	0.415129	256	5	0	SNP	SNP	-	-	3	1				4	3		3							0	6			-3	-3					0	0
169	BgtE-5764	7	169			48.9502	41.8893	46.8211	-0.20259	0.178457	257	8	0	SNP	SNP	-	-	3	1				4	3		3							0	6			-3	-3					0	0
170	BgtASP-20071	7	170			121.727	133.453	129.482	0.146806	-0.0518041	279	2	0	SNP	SNP	-	-	3	1				4	3		3							0	6			-3	-3					0	0
171	BgtE-5634	7	171			29.8126	24.438	30.6889	-0.285854	0.330135	287	6	1	SNP	SNP	-	-	3	1				4	3		3							0	6			-3	-3					0	0
172	Bgt-3240	7	172			84.4861	73.597	69.138	-0.226952	-0.0697208	288	7	0	SNP	SNP	-	-	3	1				4	3		3							0	6			-3	-3					0	0
173	BgtAc-30857	7	173			13.1999	309.608	0.397599	4.50476	-8.68226	106	2	25	-	-	-	-					0	0		0	3					1			4		0		0	3					3
174	BgtE-20091	7	174			230.209	419.428	104.875	0.842096	-1.95044	115	5	28	-	-	-	-					0	0		0	3			3					6		0		0		1				1
175	BgtASP-20145	7	175			554.975	415.029	583.154	-0.427987	0.495452	171	8	0	-	-	-	-					0	0	3		3							0	6		0		0				1		1
176	BgtAcSP-31310	7	176			648.782	413.33	513.159	-0.67079	0.34027	142	2	2	-	-	-	-					0	0	3		3					1			7		0		0					0	0
177	BgtE-5539	7	177			427.958	422.997	404.685	-0.0109498	-0.0575537	144	4	33	-	-	-	-					0	0	3		3					1			7		0		0					0	0
178	BgtE-20059	7	178			415.755	341.59	205.932	-0.298506	-0.700884	117	3	21	-	SNP	-	-		1				1		0	3			3					6		0		0					0	0
179	BgtE-20022	7	179			807.662	595.816	563.699	-0.429147	-0.0827476	172	3	19	-	SNP	-	-		1				1	3		3							0	6		0		0					0	0
180	Bgt_BCG-11	7	180			557.303	482.452	443.681	-0.225605	-0.0984366	166	3	12	SNP	SNP	-	-	3	1				4		0	3							0	3		0		0					0	0
181	BgtA-20493	7	181			743.541	458.759	531.718	-0.709976	0.231394	203	6	36	SNP	SNP	-	-	3	1				4		0	3							0	3		0		0					0	0
182	BgtE-20104	7	182			294.758	196.207	161.74	-0.586254	-0.275867	108	2	0	-	-	-	-					0	0	3		3					1			7		0		0					0	0
183	BgtE-5929	7	183			229.759	222.752	172.33	-0.0738475	-0.334632	108	2	27	-	-	-	-					0	0	3		3					1			7		0		0					0	0
184	Bgt-2970	7	184			302.546	255.635	242.456	-0.250066	-0.0680755	377	5	0	SNP	SNP	-	-	3	1				4	3		3						-3		3		0		0					0	0
185	BgtE-20027	7	185			686.961	975.502	876.881	0.505078	-0.150574	78	1	2	-	-	-	-					0	0	3			0						0	3	3			3		1				1
186	BgtE-5922	7	186			808.833	792.4	784.86	-0.052423	0.00880537	75	1	23	-	SNP	-	-		1				1	3			0						0	3	3			3					0	0
187	Bgt_avrF2_17	6	187			3.47603	17.6945	10.0083	2.09687	-0.718995	77	3	5	-	-	-	-					0	0	3		3							0	6			-3	-3	3					3
188	BgtE-5553	6	188			4.74081	12.6368	10.1633	1.1976	-0.250748	98	2	3	-	-	-	-					0	0	3		3							0	6			-3	-3	3					3
189	BgtE-5636	6	189			1.91062	6.47719	0.936567	1.70427	-2.15107	135	4	1	-	-	-	-					0	0		0	3			3					6			-3	-3	3					3
190	BgtAcSP-31098	6	190			96.5449	98.6584	770.151	0.0366497	2.95133	79	3	2	-	SNP	-	-		1				1	3		3							0	6			-3	-3			2			2
191	BgtAcSP-30848	6	191			5.50231	7.61244	12.4244	0.533213	0.556739	93	2	5	-	SNP	-	-		1				1	3		3							0	6			-3	-3		1		1		2
192	BgtE-5858	6	192			37.2155	16.8085	40.3411	-1.07558	1.19037	380	10	6	SNP	SNP	-	-	3	1				4	3		3						-3		3			-3	-3			2			2
193	BgtE-5967	6	193			43.5474	42.6008	33.4266	-0.0125686	-0.34159	119	2	4	-	-	-	-					0	0	3		3			3					9			-3	-3					0	0
194	BgtE-5582	6	194			47.2373	39.1048	45.3728	-0.171955	0.14873	124	5	36	-	-	-	-					0	0	3		3			3					9			-3	-3					0	0
195	BgtE-5664	6	195			18.777	14.7357	18.4454	-0.478912	0.39577	124	2	10	-	-	-	-					0	0	3		3			3					9			-3	-3					0	0
196	BgtE-4403	6	196			99.0193	110.485	118.66	0.149985	0.158283	111	3	2	-	SNP	-	-		1				1	3		3				2				8			-3	-3					0	0
197	BgtAcSP-30729	6	197			38.8376	31.928	42.4162	-0.319355	0.432541	156	3	0	SNP	-	-	-	3					3	3		3							0	6			-3	-3					0	0
198	BgtE-5677	6	198			69.5255	78.0353	57.2033	0.13446	-0.39336	197	6	31	SNP	-	-	-	3					3	3		3							0	6			-3	-3					0	0
199	BgtASP-20484	6	199			135.773	86.0878	64.2799	-0.666191	-0.38098	212	2	0	SNP	-	-	-	3					3	3		3							0	6			-3	-3					0	0
200	Bgt-3948	6	200			12.0745	10.4254	8.01835	-0.142391	-0.450724	232	4	44	SNP	-	-	-	3					3	3		3							0	6			-3	-3					0	0
201	BgtAcSP-30002	6	201			55.6943	45.2308	44.4953	-0.284104	-0.0104377	247	2	53	SNP	-	-	-	3					3	3		3							0	6			-3	-3					0	0
202	BgtE-5782	6	202			9.96224	9.96431	6.35021	0.0584782	-0.661928	248	5	1	SNP	-	-	-	3					3	3		3							0	6			-3	-3					0	0
203	BgtE-5822	6	203			14.5326	8.91286	10.4134	-0.712742	0.201251	269	8	0	SNP	-	-	-	3					3	3		3							0	6			-3	-3					0	0
204	Bgt-1348	6	204			5.22381	6.22069	2.53573	0.182295	-1.12309	292	27	0	SNP	-	-	-	3					3	3		3							0	6			-3	-3					0	0
205	BgtAcSP-30419	6	205			12.1893	10.6769	13.4304	-0.164973	0.29737	300	7	9	SNP	-	-	-	3					3	3		3							0	6			-3	-3					0	0
206	Bgt_avrF2_20	6	206			669.752	591.058	490.098	-0.202906	-0.248446	99	3	5	-	-	-	-					0	0	3		3							0	6		0		0					0	0
207	BgtE-20044	6	207			703.911	634.81	528.861	-0.164894	-0.24114	115	2	2	-	-	-	-					0	0		0	3			3					6		0		0					0	0
208	BgtAcSP-30305	6	208			406.604	401.273	303.239	-0.0251648	-0.386338	156	3	28	-	-	-	-					0	0	3		3							0	6		0		0					0	0
209	BgtE-5980	6	209			533.702	415.123	202.861	-0.375167	-1.00518	159	4	4	-	-	-	-					0	0	3		3							0	6		0		0					0	0
210	BgtE-20040	6	210			819.557	534.71	472.811	-0.626685	-0.163154	160	4	4	-	-	-	-					0	0	3		3							0	6		0		0					0	0
211	BgtASP-21338	6	211			435.993	407.602	406.364	-0.104167	0.00942952	171	5	0	-	-	-	-					0	0	3		3							0	6		0		0					0	0
212	BgtE-5547	6	212			73.2735	277.793	294.332	1.9271	0.0683357	62	1	4	SNP	-	-	-	3					3	3			0					-3		0		0		0	3					3
213	BgtE-10116	6	213			2674.13	2979.43	2503.18	0.153662	-0.248279	63	3	22	-	-	-	-					0	0	3		3						-3		3	3			3					0	0
214	BgtE-5867	6	214			4256.83	5181.22	5262.17	0.282126	0.0217235	73	1	2	-	-	-	-					0	0	3			0						0	3	3			3					0	0
215	BgtE-20063	6	215			7436.48	2163.38	2067.72	-1.78512	-0.0588767	123	0	25	-	-	-	-					0	0	3				-3	3					3	3			3					0	0
216	BgtE-5829	6	216			1877.45	1811.32	1543.14	-0.0527698	-0.226509	156	0	0	SNP	-	-	-	3					3	3				-3					0	0	3			3					0	0
217	BgtE-10014	6	217			298.442	286.6	243.453	-0.111387	-0.20788	77	4	0	-	-	-	-					0	0	3		3							0	6		0		0					0	0
218	Bgt_avrF2_13	6	218			287.397	288.622	337.766	-0.0447165	0.276984	97	2	5	-	-	-	-					0	0	3		3							0	6		0		0					0	0
219	BgtE-5567	6	219			179.024	190.495	205.442	0.0632378	0.142611	151	4	51	-	-	-	-					0	0	3		3							0	6		0		0					0	0
220	BgtE-20021	6	220			234.183	281.576	230.862	0.25401	-0.26984	159	5	4	-	-	-	-					0	0	3		3							0	6		0		0					0	0
221	BgtAcSP-30824	6	221			204.544	188.868	121.856	-0.160723	-0.583119	164	2	4	-	-	-	-					0	0	3		3							0	6		0		0					0	0
222	BgtAcSP-30893	6	222			153.388	179.331	189.38	0.190994	0.103878	170	4	39	-	-	-	-					0	0	3		3							0	6		0		0					0	0
223	BgtE-20086	6	223			183.34	217.681	150.008	0.233444	-0.507318	184	3	4	-	-	-	-					0	0	3		3							0	6		0		0					0	0
224	BgtASP-20468	6	224			203.457	176.667	163.713	-0.223847	-0.0879643	270	8	0	-	-	-	-					0	0	3		3							0	6		0		0					0	0
225	Bgt-3750	6	225			262.532	260.004	231.605	-0.0257085	-0.147099	277	3	0	-	-	-	-					0	0	3		3							0	6		0		0					0	0
226	BgtE-6034	6	226			1549.43	1782.25	1450.9	0.203133	-0.299431	69	2	2	-	-	-	-					0	0	3		3						-3		3	3			3					0	0
227	BgtE-5543	5	227			10.0379	7.88589	15.7605	-0.612527	1.22534	130	1	0	-	-	-	-					0	0	3			0		3					6			-3	-3			2			2
228	BgtE-5993	5	228			12.7882	8.83473	20.0419	-0.443349	1.04201	203	6	34	-	-	-	-					0	0	3		3							0	6			-3	-3			2			2
229	BgtE-5738	5	229			22.5237	11.5752	22.8591	-0.96572	1.00051	297	6	9	-	-	-	-					0	0	3		3							0	6			-3	-3			2			2
230	BgtAc-30689	5	230			14.1599	3.25344	31.4299	-1.90415	3.10638	180	4	1	SNP	-	-	-	3					3		0	3							0	3			-3	-3			2			2
231	BgtASP-21313	5	231			20.5231	13.2042	22.2813	-0.719074	0.772209	279	4	18	-	SNP	-	-		1				1	3		3							0	6			-3	-3				1		1
232	BgtE-20050	5	232			37.8731	63.642	38.8857	0.635311	-0.609287	103	1	13	SNP	-	-	-	3					3	3			0				1			4			-3	-3		1				1
233	BgtE-10113	5	233			8.95574	4.90052	6.93063	-1.02006	0.595394	142	5	7	SNP	-	-	-	3					3		0	3					1			4			-3	-3				1		1
234	Bgt-20738	5	234			13.7367	22.8222	28.5917	0.716945	0.260073	67	4	0	SNP	SNP	-	-	3	1				4	3		3						-3		3			-3	-3		1				1
235	Bgt-1445	5	235			64.1106	48.8192	69.2866	-0.416101	0.535974	317	5	0	SNP	SNP	-	-	3	1				4	3		3						-3		3			-3	-3				1		1
236	BgtE-10103	5	236			96.7056	56.4885	80.34	-0.778549	0.527204	324	6	7	SNP	SNP	-	-	3	1				4	3		3						-3		3			-3	-3				1		1
237	BgtE-5699	5	237			14.7134	24.7818	14.3207	0.734508	-0.741189	340	8	17	SNP	SNP	-	-	3	1				4	3		3						-3		3			-3	-3		1				1
238	BgtE-5995	5	238			16.216	16.0687	25.6356	-0.065168	0.695474	385	14	6	SNP	SNP	-	-	3	1				4	3		3						-3		3			-3	-3				1		1
239	BgtE-5769	5	239			13.1195	10.2012	17.2178	-0.308431	0.707825	395	10	1	SNP	SNP	-	-	3	1				4	3		3						-3		3			-3	-3				1		1
240	BgtE-6000	5	240			48.4794	30.2042	52.6664	-0.67642	0.78802	396	7	7	SNP	SNP	-	-	3	1				4	3		3						-3		3			-3	-3				1		1
241	BgtAcSP-31356	5	241			17.5812	28.0245	19.7803	0.665775	-0.495683	401	8	17	SNP	SNP	-	-	3	1				4	3		3						-3		3			-3	-3		1				1
242	BgtE-5570	5	242			52.2548	41.5026	38.0314	-0.378949	-0.0523126	113	3	11	-	-	-	-					0	0	3		3				2				8			-3	-3					0	0
243	BgtE-5627	5	243			159.765	140.464	130.119	-0.19654	-0.131825	105	3	8	-	SNP	-	-		1				1	3		3					1			7			-3	-3					0	0
244	BgtE-20127	5	244			31.524	8.30254	11.2067	-1.89913	0.403068	139	4	9	SNP	-	-	-	3					3		0	3				2				5			-3	-3					0	0
245	BgtE-20127-2	5	245			13.1063	18.7482	15.517	0.405533	-0.167543	140	4	9	SNP	-	-	-	3					3		0	3				2				5			-3	-3					0	0
246	Bgt-20984	5	246			373.899	332.902	619.147	-0.178186	0.929666	62	2	0	-	SNP	-	-		1				1	3		3						-3		3		0		0				1		1
247	BgtE-5906	5	247			405.99	357.051	561.714	-0.185021	0.669033	96	1	8	-	SNP	-	-		1				1	3			0						0	3		0		0				1		1
248	BgtE-10120	5	248			306.537	369.806	310.447	0.233114	-0.229871	111	1	4	-	-	-	-					0	0	3			0			2				5		0		0					0	0
249	BgtE-5913	5	249			234.512	280.581	588.991	0.23322	1.06912	73	1	29	-	-	-	-					0	0	3			0						0	3		0		0			2			2
250	BgtE-20105	4	250			3.06254	47.1373	50.7802	3.72569	0.126827	72	1	29	-	SNP	-	-		1				1	3			0						0	3			-3	-3	3					3
251	BgtAcSP-30749	4	251			3.82031	17.5863	9.20722	2.2009	-0.931714	726	3	67	-	SNP	-	-		1				1	3		3						-3		3			-3	-3	3					3
252	BgtE-20099	4	252			17.8348	13.1849	25.1232	-0.327755	0.803015	81	3	7	-	-	-	-					0	0	3		3							0	6			-3	-3				1		1
253	BgtE-5548	4	253			17.3197	25.8096	16.4231	0.549863	-0.67762	90	3	3	-	-	-	-					0	0	3		3							0	6			-3	-3		1				1
254	BgtE-5561	4	254			11.8087	8.12892	14.5759	-0.367766	0.584756	97	2	3	-	-	-	-					0	0	3		3							0	6			-3	-3				1		1
255	BgtAc-30087	4	255			12.491	12.5514	15.137	-0.244184	0.520877	133	4	28	-	-	-	-					0	0		0	3			3					6			-3	-3				1		1
256	Bgt_BCG-2	4	256	*		22.9128	14.965	28.4781	-0.62814	0.970173	153	2	12	-	-	-	-					0	0	3		3							0	6			-3	-3				1		1
257	BgtE-5732	4	257			34.786	30.2087	46.9413	-0.219515	0.685608	153	2	38	-	-	-	-					0	0	3		3							0	6			-3	-3				1		1
258	BgtE-5966	4	258			4.78413	7.04281	4.57048	0.631281	-0.790639	160	5	4	-	-	-	-					0	0	3		3							0	6			-3	-3		1				1
259	BgtE-20071	4	259			8.76129	14.8983	9.99987	0.781296	-0.543592	173	6	0	-	-	-	-					0	0	3		3							0	6			-3	-3		1				1
260	BgtAcSP-30691	4	260			5.37047	3.54678	4.71402	-0.614594	0.584926	173	5	0	-	-	-	-					0	0	3		3							0	6			-3	-3				1		1
261	BgtE-2438	4	261			23.7669	15.6315	23.5278	-0.68777	0.615733	173	4	46	-	-	-	-					0	0	3		3							0	6			-3	-3				1		1
262	BgtE-10024	4	262			1.61797	2.81237	2.64348	0.84497	-0.41843	174	2	32	-	-	-	-					0	0	3		3							0	6			-3	-3		1				1
263	BgtE-5996	4	263			125.431	87.179	150.827	-0.529037	0.782754	178	4	0	-	-	-	-					0	0	3		3							0	6			-3	-3				1		1
264	BgtE-10114	4	264			49.8259	72.5511	75.4896	0.545704	0.0585221	202	6	40	-	-	-	-					0	0	3		3							0	6			-3	-3		1				1
265	BgtAcSP-30056	4	265			10.2471	17.9859	12.3131	0.714206	-0.420406	208	5	39	-	-	-	-					0	0	3		3							0	6			-3	-3		1				1
266	BgtAcSP-30775	4	266			15.7896	11.2269	16.7518	-0.530765	0.609028	220	4	32	-	-	-	-					0	0	3		3							0	6			-3	-3				1		1
267	BgtAcSP-30632	4	267			2.51847	4.76043	5.15398	0.617696	0.319281	261	4	0	-	-	-	-					0	0	3		3							0	6			-3	-3		1				1
268	Bgt-852	4	268			85.682	46.3561	69.3022	-0.94608	0.630513	268	6	49	-	-	-	-					0	0	3		3							0	6			-3	-3				1		1
269	BgtE-5713	4	269			81.3955	117.451	106.972	0.515423	-0.117567	293	4	1	-	-	-	-					0	0	3		3							0	6			-3	-3		1				1
270	BgtAc-31402	4	270			39.0157	63.9739	63.1869	0.644753	0.0555586	163	2	1	SNP	-	-	-	3					3		0	3							0	3			-3	-3		1				1
271	BgtA-21045	4	271			16.1268	9.91003	14.373	-0.68778	0.534948	232	5	6	SNP	-	-	-	3					3		0	3							0	3			-3	-3				1		1
272	BgtAc-31542	4	272			47.7592	71.5334	68.1988	0.560082	-0.0549598	300	7	9	SNP	-	-	-	3					3		0	3							0	3			-3	-3		1				1
273	BgtE-5765	4	273			16.5888	9.93572	15.4045	-0.748728	0.622899	318	6	20	SNP	-	-	-	3					3	3		3						-3		3			-3	-3				1		1
274	BgtE-5698	4	274			14.8563	25.4418	25.6672	0.67018	0.0569037	340	7	17	SNP	-	-	-	3					3	3		3						-3		3			-3	-3		1				1
275	BgtAcSP-31586	4	275			6.62789	3.36583	5.71327	-0.894938	0.614754	408	8	6	SNP	-	-	-	3					3	3		3						-3		3			-3	-3				1		1
276	BgtE-5605	4	276			8.1435	7.76184	2.06637	-0.14094	-1.55325	102	2	1	-	-	-	-					0	0	3		3					1			7			-3	-3					0	0
277	Bgt_avrF2_8	4	277			7.59416	4.31759	5.06091	-0.652938	0.165714	107	4	5	-	-	-	-					0	0	3		3					1			7			-3	-3					0	0
278	BgtE-5571	4	278			16.5635	17.4056	16.9097	0.0896482	-0.120414	108	5	11	-	-	-	-					0	0	3		3					1			7			-3	-3					0	0
279	BgtE-5679	4	279			65.7485	61.7265	62.3114	-0.165261	0.0820602	143	5	37	-	-	-	-					0	0	3		3					1			7			-3	-3					0	0
280	BgtE-5781	4	280			36.4544	47.4173	17.7116	0.383904	-1.38427	149	4	22	-	-	-	-					0	0	3		3					1			7			-3	-3					0	0
281	BgtE-5850	4	281			68.2625	43.6007	48.5775	-0.771182	0.252886	151	2	4	-	SNP	-	-		1				1	3		3							0	6			-3	-3					0	0
282	BgtE-5965	4	282			49.6065	53.8192	57.4327	0.115487	0.0780745	158	2	38	-	SNP	-	-		1				1	3		3							0	6			-3	-3					0	0
283	BgtE-5658	4	283			104.315	111.385	87.0184	0.0939369	-0.379578	161	2	0	-	SNP	-	-		1				1	3		3							0	6			-3	-3					0	0
284	BgtAcSP-31023	4	284			73.0304	43.049	16.4991	-0.757094	-1.43856	163	2	4	-	SNP	-	-		1				1	3		3							0	6			-3	-3					0	0
285	BgtE-5705	4	285			40.9362	47.6754	41.7187	0.218181	-0.233269	193	5	1	-	SNP	-	-		1				1	3		3							0	6			-3	-3					0	0
286	Bgt_BCG-12	4	286			25.4481	24.3705	25.8073	-0.0557067	0.0606711	208	3	12	-	SNP	-	-		1				1	3		3							0	6			-3	-3					0	0
287	BgtE-40006	4	287			23.4495	16.429	4.75592	-0.587784	-1.71872	210	6	3	-	SNP	-	-		1				1	3		3							0	6			-3	-3					0	0
288	BgtE-5704	4	288			183.504	140.802	139.98	-0.397141	0.0133898	218	5	0	-	SNP	-	-		1				1	3		3							0	6			-3	-3					0	0
289	BgtE-5675	4	289			74.7053	77.1023	62.1014	0.0397062	-0.319411	219	4	1	-	SNP	-	-		1				1	3		3							0	6			-3	-3					0	0
290	BgtAcSP-30210	4	290			180.766	154.922	157.72	-0.243489	0.058426	220	4	0	-	SNP	-	-		1				1	3		3							0	6			-3	-3					0	0
291	BgtE-5689	4	291			10.0862	11.7134	15.4334	0.28514	0.300662	223	7	6	-	SNP	-	-		1				1	3		3							0	6			-3	-3					0	0
292	BgtE-10141	4	292			12.7574	15.1324	16.4412	0.233335	0.0860017	240	8	6	-	SNP	-	-		1				1	3		3							0	6			-3	-3					0	0
293	Bgt-3194	4	293			77.8925	91.4645	71.7728	0.226328	-0.344959	242	10	0	-	SNP	-	-		1				1	3		3							0	6			-3	-3					0	0
294	BgtA-21558	4	294			51.8451	44.7691	31.5767	-0.276607	-0.39829	150	3	6	SNP	-	-	-	3					3		0	3					1			4			-3	-3					0	0
295	Bgt-20777	4	295			41.9402	43.9867	21.0651	0.00776587	-0.933271	90	6	7	SNP	SNP	-	-	3	1				4		0	3							0	3			-3	-3					0	0
296	BgtE-5763	4	296			28.5263	12.7047	15.7095	-1.12252	0.261806	91	5	7	SNP	SNP	-	-	3	1				4		0	3							0	3			-3	-3					0	0
297	BgtE-5607	4	297			53.1068	71.2967	68.4216	0.425523	-0.0702286	172	6	0	SNP	SNP	-	-	3	1				4		0	3							0	3			-3	-3					0	0
298	BgtAc-30393	4	298			25.7751	25.4944	29.657	-0.0807547	0.25762	271	4	1	SNP	SNP	-	-	3	1				4		0	3							0	3			-3	-3					0	0
299	BgtAc-31195	4	299			14.0156	17.9506	19.2334	0.317257	0.0759884	281	4	20	SNP	SNP	-	-	3	1				4		0	3							0	3			-3	-3					0	0
300	BgtE-5613	4	300			21.2327	15.638	19.1968	-0.50768	0.349486	337	7	3	SNP	SNP	-	-	3	1				4	3		3						-3		3			-3	-3					0	0
301	BgtAcSP-30161	4	301			19.6268	16.8245	17.1318	-0.112648	-0.041663	352	8	7	SNP	SNP	-	-	3	1				4	3		3						-3		3			-3	-3					0	0
302	BgtE-5754	4	302			54.9098	52.0264	48.3278	-0.0997246	-0.103519	362	5	1	SNP	SNP	-	-	3	1				4	3		3						-3		3			-3	-3					0	0
303	BgtE-6004	4	303			41.3896	36.7458	33.2758	-0.198934	-0.0988308	398	8	1	SNP	SNP	-	-	3	1				4	3		3						-3		3			-3	-3					0	0
304	BgtE-40003	4	304			11.3813	10.9633	11.6364	-0.154583	0.21547	405	8	3	SNP	SNP	-	-	3	1				4	3		3						-3		3			-3	-3					0	0
305	BgtE-6023	4	305			17.2809	16.702	19.1428	-0.0602002	0.206325	405	7	3	SNP	SNP	-	-	3	1				4	3		3						-3		3			-3	-3					0	0
306	BgtE-6030	4	306			44.8021	47.1516	36.7091	0.0760883	-0.325587	406	5	1	SNP	SNP	-	-	3	1				4	3		3						-3		3			-3	-3					0	0
307	Bgt-1393	4	307			61.4849	55.3469	53.6677	-0.188602	0.00511508	458	8	0	SNP	SNP	-	-	3	1				4	3		3						-3		3			-3	-3					0	0
308	Bgt-1066	4	308			42.9022	41.5783	46.1083	-0.0390875	0.125528	686	6	0	SNP	SNP	-	-	3	1				4	3		3						-3		3			-3	-3					0	0
309	BgtASP-21418	4	309			36.817	33.3739	29.7793	-0.129653	-0.158517	1022	13	0	SNP	SNP	-	-	3	1				4	3		3						-3		3			-3	-3					0	0
310	BgtE-5944	4	310			336.782	300.897	316.328	-0.166972	0.0734521	100	2	4	-	-	-	-					0	0		0	3					1			4		0		0					0	0
311	BgtE-5953	4	311			382.844	450.394	382.56	0.240483	-0.243518	147	1	4	-	-	-	-					0	0	3			0				1			4		0		0					0	0
312	BgtE-5645	4	312			450.881	433.661	428.534	-0.0624165	-0.00977829	408	4	14	-	SNP	-	-		1				1	3		3						-3		3		0		0					0	0
313	BgtASP-20337	4	313			214.334	181.607	256.158	-0.255675	0.515778	321	14	0	-	-	-	-					0	0	3		3						-3		3		0		0				1		1
314	Bgt-4376	4	314			173.13	188.008	180.407	0.106093	-0.0560526	340	3	0	-	SNP	-	-		1				1	3		3						-3		3		0		0					0	0
315	Bgt-2588	4	315			197.165	196.373	178.464	-0.0188677	-0.121007	472	8	0	-	SNP	-	-		1				1	3		3						-3		3		0		0					0	0
316	BgtE-10023	4	316			194.308	194.058	175.289	-0.0131969	-0.131257	331	8	1	SNP	SNP	-	-	3	1				4		0	3						-3		0		0		0					0	0
317	BgtE-5936	3	317			0.380213	1.61296	2.04392	1.56012	0.41663	321	5	1	-	-	-	-					0	0	3		3						-3		3			-3	-3	3					3
318	BgtE-10106	3	318			5.53408	0	2.38599	-4.84358	3.76287	106	3	1	-	-	-	-					0	0		0	3					1			4			-3	-3			2			2
319	BgtE-5757	3	319			5.33514	4.43915	7.72921	-0.660737	1.02078	141	5	1	-	-	-	-					0	0		0	3					1			4			-3	-3			2			2
320	BgtAc-31108	3	320			20.2117	20.4005	67.4433	0.00729486	1.68142	261	6	6	-	SNP	-	-		1				1		0	3							0	3			-3	-3			2			2
321	BgtASP-20291	3	321			8.08803	4.95573	11.036	-0.597566	1.11102	412	18	0	-	SNP	-	-		1				1	3		3						-3		3			-3	-3			2			2
322	BgtE-20088	3	322			31.5605	45.446	40.8196	0.494459	-0.106958	77	3	7	-	-	-	-					0	0	3		3							0	6			-3	-3					0	0
323	Bgt-20482	3	323			6.53253	6.76947	7.9546	0.218525	0.0727128	78	2	0	-	-	-	-					0	0	3		3							0	6			-3	-3					0	0
324	Bgt-2900-2	3	324			68.2796	64.8595	41.4181	-0.160687	-0.504352	80	2	0	-	-	-	-					0	0	3		3							0	6			-3	-3					0	0
325	BgtE-5563	3	325			19.8993	10.042	15.0392	-0.926147	0.384942	80	2	15	-	-	-	-					0	0	3		3							0	6			-3	-3					0	0
326	BgtE-10111	3	326			11.0821	11.9453	4.03289	0.0362291	-1.20405	81	2	26	-	-	-	-					0	0	3		3							0	6			-3	-3					0	0
327	Bgt_avrF2_16	3	327			6.57879	5.63921	5.43136	-0.122308	-0.290252	82	3	16	-	-	-	-					0	0	3		3							0	6			-3	-3					0	0
328	BgtE-6038-2	3	328			13.5405	12.9725	12.514	-0.0764469	-0.0404823	86	2	6	-	-	-	-					0	0	3		3							0	6			-3	-3					0	0
329	BgtE-6038	3	329			21.3115	21.1146	25.1835	0.0649021	0.150172	87	3	6	-	-	-	-					0	0	3		3							0	6			-3	-3					0	0
330	BgtE-5550	3	330			49.5165	68.0896	53.3419	0.432797	-0.300143	89	3	37	-	-	-	-					0	0	3		3							0	6			-3	-3					0	0
331	BgtE-5877	3	331			12.5869	15.2749	8.93217	0.259683	-0.639421	91	3	13	-	-	-	-					0	0	3		3							0	6			-3	-3					0	0
332	Bgt_avrF2_6	3	332			103.219	89.8739	94.1878	-0.265846	0.133516	99	3	5	-	-	-	-					0	0	3		3							0	6			-3	-3					0	0
333	BgtE-20097	3	333			28.1992	26.4065	20.2812	-0.150923	-0.309513	117	3	17	-	-	-	-					0	0		0	3			3					6			-3	-3					0	0
334	BgtE-5586	3	334			14.6717	19.0631	17.5262	0.158543	0.0713894	119	2	3	-	-	-	-					0	0		0	3			3					6			-3	-3					0	0
335	BgtE-5632	3	335			67.3695	64.1576	65.3588	-0.102065	0.0914411	153	6	8	-	-	-	-					0	0	3		3							0	6			-3	-3					0	0
336	Bgt-4589	3	336			87.6898	87.6548	101.511	-0.029113	0.209974	154	4	0	-	-	-	-					0	0	3		3							0	6			-3	-3					0	0
337	BgtAcSP-30107	3	337			19.7202	18.2271	18.0112	-0.124152	-0.0466048	154	2	40	-	-	-	-					0	0	3		3							0	6			-3	-3					0	0
338	BgtE-3893	3	338			11.2089	7.10318	9.33254	-0.672693	0.364641	157	4	11	-	-	-	-					0	0	3		3							0	6			-3	-3					0	0
339	BgtAcSP-30748	3	339			126.665	116.514	107.068	-0.101173	-0.116819	161	4	53	-	-	-	-					0	0	3		3							0	6			-3	-3					0	0
340	BgtE-5924	3	340			25.5547	23.0155	18.3698	-0.300657	-0.198746	163	8	34	-	-	-	-					0	0	3		3							0	6			-3	-3					0	0
341	BgtE-3962	3	341			12.2876	12.2462	13.2726	-0.175168	0.194147	165	6	28	-	-	-	-					0	0	3		3							0	6			-3	-3					0	0
342	BgtASP-21455	3	342			60.3439	49.504	54.8246	-0.310157	0.208932	188	2	51	-	-	-	-					0	0	3		3							0	6			-3	-3					0	0
343	BgtE-5603	3	343			82.5321	103.387	93.1223	0.34956	-0.184635	192	3	39	-	-	-	-					0	0	3		3							0	6			-3	-3					0	0
344	BgtE-5660	3	344			11.1291	9.90505	11.8653	-0.265821	0.308077	197	4	31	-	-	-	-					0	0	3		3							0	6			-3	-3					0	0
345	BgtE-10108	3	345			28.5657	33.1917	41.4336	0.160251	0.348004	199	2	0	-	-	-	-					0	0	3		3							0	6			-3	-3					0	0
346	BgtAcSP-31145	3	346			98.4508	93.5549	105.717	-0.126324	0.232443	203	3	67	-	-	-	-					0	0	3		3							0	6			-3	-3					0	0
347	BgtE-6031	3	347			12.5734	15.7272	12.7922	0.264215	-0.20871	224	6	7	-	-	-	-					0	0	3		3							0	6			-3	-3					0	0
348	Bgt-851	3	348			206.552	142.573	175.141	-0.530562	0.283626	237	5	49	-	-	-	-					0	0	3		3							0	6			-3	-3					0	0
349	BgtASP-20978	3	349			7.33568	5.42792	5.23604	-0.274609	-0.0548489	238	6	18	-	-	-	-					0	0	3		3							0	6			-3	-3					0	0
350	BgtASP-20359	3	350			31.6315	22.2495	23.2643	-0.542638	0.0846884	242	6	18	-	-	-	-					0	0	3		3							0	6			-3	-3					0	0
351	BgtE-5668	3	351			37.2596	46.6426	42.4559	0.309464	-0.153584	243	4	3	-	-	-	-					0	0	3		3							0	6			-3	-3					0	0
352	Bgt-1209	3	352			113.908	106.361	118.634	-0.108519	0.186599	246	2	0	-	-	-	-					0	0	3		3							0	6			-3	-3					0	0
353	BgtASP-20389	3	353			77.6452	70.0496	68.7218	-0.160454	0.0170471	256	4	0	-	-	-	-					0	0	3		3							0	6			-3	-3					0	0
354	Bgt-178	3	354			15.4698	16.8514	14.7611	0.174591	-0.314482	257	4	0	-	-	-	-					0	0	3		3							0	6			-3	-3					0	0
355	Bgt-3684	3	355			30.3784	26.9782	22.9759	-0.145956	-0.218295	257	2	0	-	-	-	-					0	0	3		3							0	6			-3	-3					0	0
356	BgtASP-21585	3	356			4.81922	5.67351	5.92645	0.382446	-0.0597702	263	6	18	-	-	-	-					0	0	3		3							0	6			-3	-3					0	0
357	BgtE-5559	3	357			31.6275	20.1923	23.1129	-0.683656	0.187305	264	4	20	-	-	-	-					0	0	3		3							0	6			-3	-3					0	0
358	BgtE-5630	3	358			14.2718	14.7957	7.24937	-0.0147802	-1.01913	271	4	0	-	-	-	-					0	0	3		3							0	6			-3	-3					0	0
359	BgtAcSP-31194	3	359			7.70405	10.504	12.6184	0.440502	0.290622	279	5	20	-	-	-	-					0	0	3		3							0	6			-3	-3					0	0
360	Bgt-4375	3	360			27.8907	20.5619	23.0645	-0.484728	0.207325	293	4	18	-	-	-	-					0	0	3		3							0	6			-3	-3					0	0
361	BgtA-20962	3	361			65.3942	41.6167	36.0186	-0.658962	-0.210436	166	3	6	SNP	-	-	-	3					3		0	3							0	3			-3	-3					0	0
362	BgtE-20082	3	362			54.173	44.1681	37.3997	-0.378947	-0.117907	168	3	9	SNP	-	-	-	3					3		0	3							0	3			-3	-3					0	0
363	BgtA-20593	3	363			11.1329	10.5214	14.4269	-0.103661	0.365083	215	5	18	SNP	-	-	-	3					3		0	3							0	3			-3	-3					0	0
364	BgtAc-31196	3	364			25.9923	20.266	23.0357	-0.326488	0.183358	281	4	20	SNP	-	-	-	3					3		0	3							0	3			-3	-3					0	0
365	BgtE-20118	3	365			51.3865	59.7081	57.015	0.179652	-0.0474899	289	13	7	SNP	-	-	-	3					3		0	3							0	3			-3	-3					0	0
366	BgtAc-30054	3	366			8.22646	6.69706	6.83364	-0.344415	0.015276	295	3	1	SNP	-	-	-	3					3		0	3							0	3			-3	-3					0	0
367	BgtA-20598	3	367			10.7377	5.75332	7.2377	-0.853757	0.286919	296	3	1	SNP	-	-	-	3					3		0	3							0	3			-3	-3					0	0
368	BgtA-21226	3	368			41.1098	36.9548	37.6278	-0.210399	0.103391	299	7	9	SNP	-	-	-	3					3		0	3							0	3			-3	-3					0	0
369	BgtE-5862	3	369			74.7833	89.0154	92.341	0.243979	0.0637551	303	6	1	SNP	-	-	-	3					3	3		3						-3		3			-3	-3					0	0
370	BgtAcSP-31267	3	370			8.81661	6.49151	3.24102	-0.472117	-0.929856	313	5	1	SNP	-	-	-	3					3	3		3						-3		3			-3	-3					0	0
371	BgtAcSP-31556	3	371			40.6359	45.7439	37.6987	0.125589	-0.208659	313	4	1	SNP	-	-	-	3					3	3		3						-3		3			-3	-3					0	0
372	BgtE-5984	3	372			116.085	92.6967	93.3836	-0.347047	0.0410212	316	5	1	SNP	-	-	-	3					3	3		3						-3		3			-3	-3					0	0
373	BgtE-10131	3	373			9.972	7.69726	6.9332	-0.482538	-0.126673	333	6	3	SNP	-	-	-	3					3	3		3						-3		3			-3	-3					0	0
374	BgtE-40000	3	374			89.5212	66.3697	63.6143	-0.444536	-0.0500462	356	4	14	SNP	-	-	-	3					3	3		3						-3		3			-3	-3					0	0
375	Bgt-2806	3	375			9.92998	12.8079	13.8999	0.436695	0.0245149	514	6	0	SNP	-	-	-	3					3	3		3						-3		3			-3	-3					0	0
376	Bgt-3576	3	376			23.5062	25.1715	23.8134	0.12153	-0.11614	650	6	0	SNP	-	-	-	3					3	3		3						-3		3			-3	-3					0	0
377	BgtAc-31552	3	377			492.395	441.408	0	-0.185178	-10.6445	82	2	25	-	-	-	-					0	0		0	3							0	3		0		0					0	0
378	BgtASP-21248	3	378			348.631	358.521	285.651	0.0388596	-0.320492	385	11	0	-	-	-	-					0	0	3		3						-3		3		0		0					0	0
379	Bgt-2135	3	379			575.396	300.349	320.831	-0.946044	0.115253	152	0	0	SNP	-	-	-	3					3	3				-3					0	0		0		0					0	0
380	BgtE-5826	3	380			3320	2124.56	2761.72	-0.641758	0.377536	66	2	60	-	-	-	-					0	0		0	3						-3		0	3			3					0	0
381	BgtAc-30982	3	381	*		2132.49	2258.84	1539.12	0.0760187	-0.543635	78	1	5	-	-	-	-					0	0		0		0						0	0	3			3					0	0
382	BgtE-10118	3	382			144.162	160.313	142.602	0.171481	-0.159046	55	2	4	-	-	-	-					0	0	3		3						-3		3		0		0					0	0
383	BgtE-5963	3	383			240.345	200.844	218.818	-0.284851	0.141228	80	1	0	-	-	-	-					0	0	3			0						0	3		0		0					0	0
384	BgtE-20016	3	384			197.837	175.119	192.047	-0.205672	0.162954	164	4	4	-	-	-	-					0	0		0	3							0	3		0		0					0	0
385	Bgt-1763	3	385			137.035	161.599	165.476	0.243148	0.0436278	435	9	0	-	-	-	-					0	0	3		3						-3		3		0		0					0	0
386	BgtAc-30080	3	386			165.994	175.338	164.189	0.0704884	-0.0767516	337	4	1	SNP	-	-	-	3					3		0	3						-3		0		0		0					0	0
387	BgtE-5912	3	387			755.503	905.595	955.333	0.245311	0.0870067	68	1	43	-	-	-	-					0	0	3			0					-3		0	3			3					0	0
388	BgtE-5783	2	388			38.1518	10.8241	28.735	-1.63371	1.24702	78	1	2	-	-	-	-					0	0	3			0						0	3			-3	-3			2			2
389	BgtAc-30847	2	389			1.38675	2.23692	4.34817	0.365894	1.18986	220	5	8	-	-	-	-					0	0		0	3							0	3			-3	-3			2			2
390	Bgt-1828	2	390			10.0582	7.52496	15.8511	-0.490926	1.12463	328	4	0	-	-	-	-					0	0	3		3						-3		3			-3	-3			2			2
391	BgtE-10127	2	391			38.3289	29.5063	68.3378	-0.404505	1.24713	336	7	14	-	-	-	-					0	0	3		3						-3		3			-3	-3			2			2
392	Bgt-1257	2	392			279.105	145.106	375.519	-0.948099	1.37307	411	6	0	-	-	-	-					0	0	3		3						-3		3			-3	-3			2			2
393	Bgt-4746	2	393			10.1386	6.81896	19.9163	-0.574174	1.47635	595	4	45	-	-	-	-					0	0	3		3						-3		3			-3	-3			2			2
394	BgtE-5720	2	394			14.1238	0.444822	16.0559	-4.14833	4.30707	92	1	1	SNP	-	-	-	3					3		0		0						0	0			-3	-3			2			2
395	BgtAc-31483	2	395			11.0441	4.97493	11.0723	-1.10032	1.16332	334	8	9	SNP	-	-	-	3					3		0	3						-3		0			-3	-3			2			2
396	BgtE-5909	2	396			19.9368	25.7701	36.054	0.240084	0.566561	101	1	8	-	-	-	-					0	0	3			0				1			4			-3	-3				1		1
397	BgtE-5642-2	2	397			10.2078	10.8704	18.3953	0.118271	0.837135	108	2	1	-	-	-	-					0	0		0	3					1			4			-3	-3				1		1
398	BgtE-10005	2	398			50.2777	11.0795	13.154	-2.38376	0.51612	144	1	19	-	-	-	-					0	0	3			0				1			4			-3	-3				1		1
399	BgtE-20013-2	2	399			9.28033	6.05259	6.82207	-1.0879	0.549491	99	1	4	-	SNP	-	-		1				1	3			0						0	3			-3	-3				1		1
400	BgtASP-20340	2	400			48.7444	37.4623	59.0207	-0.410639	0.687831	166	1	54	-	SNP	-	-		1				1	3			0						0	3			-3	-3				1		1
401	BgtE-5639	2	401			6.22184	6.99629	13.326	0.262938	0.881231	341	7	1	-	SNP	-	-		1				1	3		3						-3		3			-3	-3				1		1
402	BgtE-20109	2	402			64.3334	57.1197	49.7024	-0.271911	-0.0787317	112	2	3	-	-	-	-					0	0		0	3				2				5			-3	-3					0	0
403	BgtAc-30086	2	403			46.9994	58.1464	45.4557	0.317696	-0.303647	140	3	28	-	-	-	-					0	0		0	3				2				5			-3	-3					0	0
404	BgtE-5682	2	404			206.041	167.761	160.25	-0.325569	-0.0118858	136	0	0	-	-	-	-					0	0	3				-3		2				2		0		0					0	0
405	BgtE-5918	1	405			198.774	160.237	130.547	-0.345935	-0.233928	103	1	4	-	-	-	-					0	0	3			0				1			4			-3	-3					0	0
406	Bgt-20833	1	406			33.2045	20.7401	35.3796	-0.683321	0.778915	54	5	0	-	-	-	-					0	0	3		3						-3		3			-3	-3				1		1
407	BgtE-20061	1	407			31.9102	62.5759	38.8662	0.848029	-0.557779	57	3	22	-	-	-	-					0	0	3		3						-3		3			-3	-3		1				1
408	Bgt-20679	1	408			19.916	24.1114	46.5938	0.399479	0.760232	58	3	0	-	-	-	-					0	0	3		3						-3		3			-3	-3				1		1
409	BgtE-5665	1	409			67.9162	63.5225	89.4951	-0.15614	0.537018	81	1	10	-	-	-	-					0	0	3			0						0	3			-3	-3				1		1
410	BgtE-10126	1	410			19.9639	18.5455	34.5653	-0.115727	0.869876	155	6	4	-	-	-	-					0	0		0	3							0	3			-3	-3				1		1
411	BgtAc-31588	1	411			18.8384	30.7335	28.5012	0.675362	-0.0286644	212	2	1	-	-	-	-					0	0		0	3							0	3			-3	-3		1				1
412	BgtA-21525	1	412			15.8628	12.529	17.8284	-0.375875	0.520308	237	6	9	-	-	-	-					0	0		0	3							0	3			-3	-3				1		1
413	BgtA-20600	1	413			9.96109	19.5398	9.14259	0.88395	-1.02549	262	6	9	-	-	-	-					0	0		0	3							0	3			-3	-3		1				1
414	BgtA-21299	1	414			12.1781	21.0308	16.8353	0.700078	-0.237552	298	8	6	-	-	-	-					0	0		0	3							0	3			-3	-3		1				1
415	BgtAcSP-31400	1	415			3.38843	3.17349	5.02646	-0.188105	0.706722	309	4	1	-	-	-	-					0	0	3		3						-3		3			-3	-3				1		1
416	BgtE-5723	1	416			3.21791	6.29621	5.10129	0.947464	-0.173865	312	6	1	-	-	-	-					0	0	3		3						-3		3			-3	-3		1				1
417	BgtE-10128	1	417			2.74595	4.7	3.38814	0.605725	-0.288155	319	4	1	-	-	-	-					0	0	3		3						-3		3			-3	-3		1				1
418	BgtE-5703	1	418			3.85107	1.68636	2.90491	-1.03452	0.51695	323	6	1	-	-	-	-					0	0	3		3						-3		3			-3	-3				1		1
419	Bgt-3097	1	419			2.86674	5.48139	5.5953	0.773622	0.185134	367	5	0	-	-	-	-					0	0	3		3						-3		3			-3	-3		1				1
420	BgtAcSP-31411	1	420			6.07055	4.7679	7.12516	-0.444834	0.671287	392	8	3	-	-	-	-					0	0	3		3						-3		3			-3	-3				1		1
421	BgtE-20110	1	421			30.9707	27.169	39.6395	-0.247255	0.593544	393	13	6	-	-	-	-					0	0	3		3						-3		3			-3	-3				1		1
422	BgtE-10142	1	422			24.1223	37.179	39.2036	0.602645	0.0682445	410	10	3	-	-	-	-					0	0	3		3						-3		3			-3	-3		1				1
423	Bgt-1215	1	423			1.26639	1.74734	2.68281	0.255909	0.904962	415	4	50	-	-	-	-					0	0	3		3						-3		3			-3	-3				1		1
424	BgtAcSP-30730	1	424			2.58481	2.40231	4.32545	-0.173034	0.812778	948	17	0	-	-	-	-					0	0	3		3						-3		3			-3	-3				1		1
425	BgtE-5989	1	425			21.7746	32.9949	23.0177	0.596376	-0.483079	319	4	1	SNP	-	-	-	3					3		0	3						-3		0			-3	-3		1				1
426	BgtAc-30865	1	426			12.6905	3.32235	4.90377	-1.95448	0.676801	324	5	1	SNP	-	-	-	3					3		0	3						-3		0			-3	-3				1		1
427	BgtE-5566	1	427			42.9746	32.0952	40.0581	-0.391102	0.303467	102	2	3	-	-	-	-					0	0		0	3					1			4			-3	-3					0	0
428	BgtE-20013	1	428			34.185	49.8899	43.2471	0.465217	-0.205017	103	1	4	-	-	-	-					0	0	3			0				1			4			-3	-3					0	0
429	Bgt-20436	1	429			22.9646	20.159	16.3588	-0.34724	-0.24196	108	1	0	-	-	-	-					0	0	3			0				1			4			-3	-3					0	0
430	Bgt-21004	1	430			16.3204	7.73035	10.2775	-0.863211	0.18263	65	3	0	-	SNP	-	-		1				1	3		3						-3		3			-3	-3					0	0
431	BgtE-5791	1	431			21.0942	15.246	13.4861	-0.442488	-0.147755	85	2	3	-	SNP	-	-		1				1		0	3							0	3			-3	-3					0	0
432	BgtE-20087	1	432			84.2003	89.6513	71.9365	0.0960142	-0.299209	89	2	8	-	SNP	-	-		1				1		0	3							0	3			-3	-3					0	0
433	BgtE-5676	1	433			56.4176	34.2824	39.0215	-0.649821	0.129007	190	3	7	-	SNP	-	-		1				1		0	3							0	3			-3	-3					0	0
434	BgtASP-20702	1	434			89.9457	79.5536	70.2492	-0.191335	-0.14596	262	1	0	-	SNP	-	-		1				1	3			0						0	3			-3	-3					0	0
435	BgtE-5721	1	435			39.9176	22.5033	25.3216	-0.876146	0.208161	303	4	1	-	SNP	-	-		1				1	3		3						-3		3			-3	-3					0	0
436	BgtAcSP-31482	1	436			119.981	135.111	111.26	0.157521	-0.264904	315	8	9	-	SNP	-	-		1				1	3		3						-3		3			-3	-3					0	0
437	BgtASP-20446	1	437			60.1088	50.3444	57.5909	-0.245927	0.186195	318	5	1	-	SNP	-	-		1				1	3		3						-3		3			-3	-3					0	0
438	BgtE-10112	1	438			6.8387	7.40269	8.02249	0.0477117	0.246118	326	7	1	-	SNP	-	-		1				1	3		3						-3		3			-3	-3					0	0
439	BgtAcSP-30641	1	439			10.8647	10.0995	10.5367	-0.134489	0.0977094	327	4	1	-	SNP	-	-		1				1	3		3						-3		3			-3	-3					0	0
440	BgtE-5745	1	440			15.6911	14.0385	16.5886	-0.192194	0.258406	330	8	1	-	SNP	-	-		1				1	3		3						-3		3			-3	-3					0	0
441	Bgt-3534	1	441			118.148	106.446	108.53	-0.151424	0.0267465	335	18	0	-	SNP	-	-		1				1	3		3						-3		3			-3	-3					0	0
442	BgtE-5584	1	442			14.7851	10.2179	8.04412	-0.662027	-0.215874	361	7	1	-	SNP	-	-		1				1	3		3						-3		3			-3	-3					0	0
443	BgtASP-20287	1	443			14.7815	10.1371	12.4323	-0.60824	0.336753	370	3	66	-	SNP	-	-		1				1	3		3						-3		3			-3	-3					0	0
444	BgtE-10119	1	444			31.5109	36.4813	36.657	0.193993	-0.0192043	381	10	6	-	SNP	-	-		1				1	3		3						-3		3			-3	-3					0	0
445	Bgt-901	1	445			17.0362	15.2119	19.5199	-0.130806	0.299793	407	8	0	-	SNP	-	-		1				1	3		3						-3		3			-3	-3					0	0
446	Bgt-1032	1	446			155.462	133.815	132.882	-0.209921	-0.0200117	427	3	0	-	SNP	-	-		1				1	3		3						-3		3			-3	-3					0	0
447	Bgt-2525	1	447			130.6	135.392	132.791	0.0421407	-0.00563742	445	6	0	-	SNP	-	-		1				1	3		3						-3		3			-3	-3					0	0
448	BgtAcSP-30464	1	448			128.544	153.414	148.134	0.27864	-0.0575643	145	0	0	SNP	-	-	-	3					3	3				-3			1			1			-3	-3					0	0
449	BgtASP-20861	1	449			32.1203	29.4638	29.0715	-0.12013	-0.0154876	172	0	0	SNP	SNP	-	-	3	1				4	3				-3					0	0			-3	-3					0	0
450	BgtE-10006	1	450			27.5366	28.154	31.3158	-0.0144759	0.186768	315	6	1	SNP	SNP	-	-	3	1				4		0	3						-3		0			-3	-3					0	0
451	BgtAc-30750	1	451			71.2584	89.3687	63.8531	0.318889	-0.476919	319	7	1	SNP	SNP	-	-	3	1				4		0	3						-3		0			-3	-3					0	0
452	Bgt-687	1	452			117.336	115.202	113.633	-0.0203253	-0.0226364	463	3	66	SNP	SNP	-	-	3	1				4		0	3						-3		0			-3	-3					0	0
453	BgtE-20103	1	453			3840.35	2927.42	4222.23	-0.396444	0.534786	65	0	14	SNP	-	-	-	3					3		0			-3				-3		-6	3			3				1		1
454	BgtAcSP-30282	1	454			283.518	282.554	269.349	-0.0031535	-0.0688122	102	0	0	-	-	-	-					0	0	3				-3			1			1		0		0					0	0
455	BgtE-20042	0	455			46.7012	96.5888	113.777	0.995986	0.292796	51	1	30	-	-	-	-					0	0	3			0					-3		0			-3	-3	3					3
456	BgtE-5653	0	456			2.16876	6.10772	2.70217	1.4137	-0.955866	78	0	25	-	-	-	-					0	0	3				-3					0	0			-3	-3	3					3
457	BgtE-6032	0	457			2.68681	3.82306	7.27339	0.866225	0.683326	96	0	0	-	SNP	-	-		1				1	3				-3					0	0			-3	-3		1		1		2
458	BgtA-20540	0	458			12.8453	5.5589	9.40474	-1.13741	0.69292	137	1	1	-	-	-	-					0	0		0		0			2				2			-3	-3				1		1
459	Bgt-20898	0	459			34.138	45.9485	30.0888	0.30841	-0.446835	55	3	0	-	-	-	-					0	0	3		3						-3		3			-3	-3					0	0
460	Bgt-20878	0	460			34.9114	48.8636	45.1894	0.423476	-0.0128506	57	4	0	-	-	-	-					0	0	3		3						-3		3			-3	-3					0	0
461	Bgt-20966	0	461			49.6552	22.2703	19.0013	-1.30242	-0.102429	57	2	0	-	-	-	-					0	0	3		3						-3		3			-3	-3					0	0
462	Bgt-20466	0	462			25.6184	32.7821	17.6832	0.181407	-0.78107	57	2	0	-	-	-	-					0	0	3		3						-3		3			-3	-3					0	0
463	Bgt-20413	0	463			118.531	90.6506	95.6688	-0.461869	0.162715	59	3	0	-	-	-	-					0	0	3		3						-3		3			-3	-3					0	0
464	BgtE-20038	0	464			33.2597	41.8337	54.592	0.187363	0.478377	61	3	4	-	-	-	-					0	0	3		3						-3		3			-3	-3					0	0
465	BgtE-10021	0	465			58.6169	66.7225	74.3276	0.166254	0.0998812	78	2	35	-	-	-	-					0	0		0	3							0	3			-3	-3					0	0
466	BgtE-20123	0	466			31.845	22.9193	18.1627	-0.540033	-0.158618	84	3	1	-	-	-	-					0	0		0	3							0	3			-3	-3					0	0
467	Bgt-20369	0	467			16.1328	21.8151	11.548	0.240346	-0.760284	84	2	4	-	-	-	-					0	0		0	3							0	3			-3	-3					0	0
468	BgtE-20081	0	468			22.6269	22.6987	22.9474	0.190062	-0.195221	87	1	17	-	-	-	-					0	0	3			0						0	3			-3	-3					0	0
469	BgtAc-30128	0	469			4.13662	2.54254	2.16656	-0.598905	-0.378657	118	1	25	-	-	-	-					0	0		0		0		3					3			-3	-3					0	0
470	Bgt-20288	0	470			18.9007	16.8132	18.4282	-0.19513	0.166949	154	4	17	-	-	-	-					0	0		0	3							0	3			-3	-3					0	0
471	BgtAc-30688	0	471			59.0214	41.6634	28.2325	-0.488262	-0.591278	180	4	1	-	-	-	-					0	0		0	3							0	3			-3	-3					0	0
472	BgtA-21509	0	472			6.88002	5.60721	4.47044	-0.146853	-0.46148	206	8	7	-	-	-	-					0	0		0	3							0	3			-3	-3					0	0
473	BgtE-5792	0	473			11.2215	16.3164	15.8395	0.489801	-0.0240035	228	5	3	-	-	-	-					0	0		0	3							0	3			-3	-3					0	0
474	BgtA-20740	0	474			2.39625	3.01887	2.66839	0.449982	-0.267036	239	6	1	-	-	-	-					0	0		0	3							0	3			-3	-3					0	0
475	BgtE-10136	0	475			34.7722	25.2149	26.5266	-0.496775	0.0832871	255	5	20	-	-	-	-					0	0		0	3							0	3			-3	-3					0	0
476	BgtAc-31225	0	476			20.3946	16.6348	14.3099	-0.399565	-0.117271	266	7	9	-	-	-	-					0	0		0	3							0	3			-3	-3					0	0
477	BgtAc-31526	0	477			3.72237	5.59241	5.19126	0.419155	-0.00273223	266	3	1	-	-	-	-					0	0		0	3							0	3			-3	-3					0	0
478	Bgt-20275	0	478			67.485	55.6483	48.7297	-0.270554	-0.159175	272	7	7	-	-	-	-					0	0		0	3							0	3			-3	-3					0	0
479	BgtAc-30509	0	479			27.5681	25.9658	17.1749	-0.116467	-0.506898	276	6	52	-	-	-	-					0	0		0	3							0	3			-3	-3					0	0
480	BgtE-5740	0	480			111.465	117.639	126.513	0.0637679	0.127993	276	4	20	-	-	-	-					0	0		0	3							0	3			-3	-3					0	0
481	BgtAc-30747	0	481			28.6462	31.3023	28.092	0.0484278	-0.080149	280	4	1	-	-	-	-					0	0		0	3							0	3			-3	-3					0	0
482	BgtAc-31414	0	482			26.1166	22.2149	20.5003	-0.295569	-0.00246444	282	6	1	-	-	-	-					0	0		0	3							0	3			-3	-3					0	0
483	BgtE-5992	0	483			54.114	55.4478	53.9993	0.022232	-0.0144263	301	4	1	-	-	-	-					0	0	3		3						-3		3			-3	-3					0	0
484	BgtAcSP-30555	0	484			6.26335	4.30171	4.21455	-0.838938	0.212097	302	5	0	-	-	-	-					0	0	3		3						-3		3			-3	-3					0	0
485	BgtE-5728	0	485			86.8898	78.3067	89.923	-0.150715	0.184376	307	4	1	-	-	-	-					0	0	3		3						-3		3			-3	-3					0	0
486	BgtAcSP-30434	0	486			2.16503	2.50878	1.5725	0.264611	-0.545964	310	2	1	-	-	-	-					0	0	3		3						-3		3			-3	-3					0	0
487	BgtAcSP-31496	0	487			2.98036	3.16157	3.93602	0.0291051	0.30979	315	5	1	-	-	-	-					0	0	3		3						-3		3			-3	-3					0	0
488	BgtE-6002	0	488			20.0203	18.0855	16.9029	-0.124949	-0.141886	316	7	17	-	-	-	-					0	0	3		3						-3		3			-3	-3					0	0
489	BgtE-5583	0	489			9.50537	4.85555	6.12453	-0.810017	0.19699	316	7	1	-	-	-	-					0	0	3		3						-3		3			-3	-3					0	0
490	BgtE-5701	0	490			7.68765	7.96074	9.45276	-0.00184393	0.309142	320	7	1	-	-	-	-					0	0	3		3						-3		3			-3	-3					0	0
491	BgtE-10104	0	491			19.6112	23.1855	22.9297	0.211068	-0.00745989	321	6	1	-	-	-	-					0	0	3		3						-3		3			-3	-3					0	0
492	Bgt-1280	0	492			45.6928	39.4742	32.8489	-0.252989	-0.205375	322	6	0	-	-	-	-					0	0	3		3						-3		3			-3	-3					0	0
493	BgtE-10102	0	493			8.88056	5.42545	6.32024	-0.712571	0.219769	326	6	1	-	-	-	-					0	0	3		3						-3		3			-3	-3					0	0
494	BgtE-5743	0	494			35.1945	34.0334	31.5367	-0.037713	-0.143599	327	8	1	-	-	-	-					0	0	3		3						-3		3			-3	-3					0	0
495	BgtE-5694	0	495			26.0339	20.9644	24.4452	-0.316215	0.183617	331	7	1	-	-	-	-					0	0	3		3						-3		3			-3	-3					0	0
496	BgtE-10140	0	496			72.8067	77.4706	78.9455	0.0970921	0.0369265	338	8	6	-	-	-	-					0	0	3		3						-3		3			-3	-3					0	0
497	BgtAcSP-30643	0	497			63.7976	60.4451	63.6659	-0.0797843	0.0727685	340	5	1	-	-	-	-					0	0	3		3						-3		3			-3	-3					0	0
498	BgtAcSP-30639	0	498			19.5203	17.5669	18.7523	-0.205882	0.142324	340	4	1	-	-	-	-					0	0	3		3						-3		3			-3	-3					0	0
499	BgtE-6051	0	499			51.285	56.9866	47.2613	0.178926	-0.310126	347	6	3	-	-	-	-					0	0	3		3						-3		3			-3	-3					0	0
500	BgtE-4932	0	500			32.6704	37.7975	21.7556	0.152587	-0.78598	356	9	6	-	-	-	-					0	0	3		3						-3		3			-3	-3					0	0
501	BgtAcSP-30596	0	501			8.39838	8.83588	9.32019	0.0970345	-0.0355937	356	5	0	-	-	-	-					0	0	3		3						-3		3			-3	-3					0	0
502	BgtE-5780	0	502			43.4194	37.4482	38.1433	-0.226318	0.0718409	359	9	17	-	-	-	-					0	0	3		3						-3		3			-3	-3					0	0
503	BgtE-5964	0	503			14.3155	11.5411	6.46761	-0.229804	-0.930648	362	9	3	-	-	-	-					0	0	3		3						-3		3			-3	-3					0	0
504	BgtE-6037	0	504			95.5005	66.8548	65.6488	-0.539035	0.00938326	362	5	6	-	-	-	-					0	0	3		3						-3		3			-3	-3					0	0
505	BgtAcSP-31292	0	505			44.7954	49.9844	49.18	0.166812	-0.0113082	373	8	6	-	-	-	-					0	0	3		3						-3		3			-3	-3					0	0
506	BgtASP-20209	0	506			20.2478	25.4099	26.6112	0.33372	0.0350578	386	8	0	-	-	-	-					0	0	3		3						-3		3			-3	-3					0	0
507	BgtE-40004	0	507			37.6201	34.7889	33.5705	-0.132751	-0.00257186	404	9	3	-	-	-	-					0	0	3		3						-3		3			-3	-3					0	0
508	BgtE-5667	0	508			23.0633	31.1718	37.8234	0.468633	0.264536	407	6	3	-	-	-	-					0	0	3		3						-3		3			-3	-3					0	0
509	BgtAcSP-30120	0	509			49.1934	50.2934	48.112	0.0189763	-0.0505536	417	11	52	-	-	-	-					0	0	3		3						-3		3			-3	-3					0	0
510	BgtAcSP-31430	0	510			71.438	65.1557	65.3435	-0.133748	0.0207747	436	11	52	-	-	-	-					0	0	3		3						-3		3			-3	-3					0	0
511	Bgt-3484	0	511			72.7729	64.0328	77.2784	-0.217776	0.29281	463	29	0	-	-	-	-					0	0	3		3						-3		3			-3	-3					0	0
512	Bgt-2940	0	512			60.134	62.074	54.8261	0.0551563	-0.175453	514	8	0	-	-	-	-					0	0	3		3						-3		3			-3	-3					0	0
513	Bgt-2234	0	513			129.52	114.217	104.709	-0.188198	-0.11105	517	8	47	-	-	-	-					0	0	3		3						-3		3			-3	-3					0	0
514	BgtASP-21079	0	514			139.906	151.769	187.407	0.115213	0.30012	528	21	0	-	-	-	-					0	0	3		3						-3		3			-3	-3					0	0
515	Bgt-2483	0	515			11.7184	11.5716	13.2319	0.00971251	0.161243	566	4	45	-	-	-	-					0	0	3		3						-3		3			-3	-3					0	0
516	Bgt-489	0	516			12.6079	14.2049	19.2844	0.246215	0.372571	861	6	0	-	-	-	-					0	0	3		3						-3		3			-3	-3					0	0
517	Bgt-118	0	517			22.1711	24.8386	23.1156	0.169102	-0.104019	1116	4	0	-	-	-	-					0	0	3		3						-3		3			-3	-3					0	0
518	BgtE-10109	0	518			214.943	56.5112	41.6074	-2.0969	-0.314276	59	1	2	SNP	-	-	-	3					3	3			0					-3		0			-3	-3					0	0
519	BgtAcSP-31429	0	519			126.062	73.4101	81.9809	-0.783745	0.180555	86	0	0	SNP	-	-	-	3					3	3				-3					0	0			-3	-3					0	0
520	BgtAc-30757	0	520			49.2951	57.7655	56.9931	0.161609	0.0210868	305	7	9	SNP	-	-	-	3					3		0	3						-3		0			-3	-3					0	0
521	BgtA-20203	0	521			25.9061	27.1265	24.2695	0.0225616	-0.108204	305	6	1	SNP	-	-	-	3					3		0	3						-3		0			-3	-3					0	0
522	BgtE-5715	0	522			65.6299	60.8331	63.0799	-0.135506	0.101643	318	9	9	SNP	-	-	-	3					3		0	3						-3		0			-3	-3					0	0
523	Bgt-20374	0	523			599.486	566.234	468.653	-0.0763675	-0.271672	69	1	23	-	-	-	-					0	0	3			0					-3		0		0		0					0	0
524	BgtE-5840	0	524			228.964	259.277	325.718	0.150706	0.362172	89	1	30	-	-	-	-					0	0		0		0						0	0		0		0					0	0
525	BgtAcSP-30403	0	525			310.17	272.199	261.786	-0.206045	-0.0311731	177	0	0	-	-	-	-					0	0	3				-3					0	0		0		0					0	0
526	BgtE-20019	0	526			1815.61	1732.52	1489	-0.0627519	-0.219071	70	1	4	-	-	-	-					0	0		0		0					-3		-3	3			3					0	0
527	BgtE-3419	-1	527			67.4572	73.2602	359.891	0.0534799	2.32958	59	1	2	-	-	-	-					0	0	3			0					-3		0			-3	-3			2			2
528	BgtE-10100	-1	528			173.369	33.9541	935.285	-2.32552	4.74656	86	0	25	-	-	-	-					0	0	3				-3					0	0			-3	-3			2			2
529	BgtA-20524	-1	529			1.89637	1.49833	2.66996	-0.57263	1.1553	302	4	1	-	-	-	-					0	0		0	3						-3		0			-3	-3			2			2
530	BgtASP-20811	-1	530			109.298	113.611	201.293	0.0842527	0.765969	98	0	61	-	SNP	-	-		1				1	3				-3					0	0			-3	-3				1		1
531	BgtE-5919	-1	531			78.4636	72.9914	50.5417	-0.0923258	-0.528644	103	1	4	-	SNP	-	-		1				1		0		0				1			1			-3	-3					0	0
532	BgtE-20073	-1	532			636.076	553.078	1038.2	-0.179366	0.883378	51	0	0	-	SNP	-	-		1				1	3				-3				-3		-3		0		0				1		1
533	BgtE-3136	-2	533			73.9462	123.502	55.2214	0.657533	-1.1271	68	1	23	-	-	-	-					0	0	3			0					-3		0			-3	-3		1				1
534	BgtE-5610	-2	534			22.6972	10.9382	25.2366	-0.810731	0.942016	98	0	15	-	-	-	-					0	0	3				-3					0	0			-3	-3				1		1
535	BgtASP-21508	-2	535			5.37145	5.50369	9.06419	-0.00510036	0.768935	166	0	54	-	-	-	-					0	0	3				-3					0	0			-3	-3				1		1
536	Bgt-501	-2	536			10.8208	6.08588	10.3188	-0.852674	0.765032	249	0	54	-	-	-	-					0	0	3				-3					0	0			-3	-3				1		1
537	BgtAc-30693	-2	537			8.05282	5.16409	7.33648	-0.546363	0.545242	306	7	1	-	-	-	-					0	0		0	3						-3		0			-3	-3				1		1
538	BgtE-10125	-2	538			18.3563	15.2309	27.2502	-0.201296	0.765763	327	11	6	-	-	-	-					0	0		0	3						-3		0			-3	-3				1		1
539	BgtAc-31579	-2	539			11.0277	10.2575	16.3109	-0.219295	0.707602	335	6	20	-	-	-	-					0	0		0	3						-3		0			-3	-3				1		1
540	BgtAcSP-30152	-2	540			41.8814	14.805	20.9793	-1.42578	0.461739	104	0	0	-	-	-	-					0	0	3				-3			1			1			-3	-3					0	0
541	Bgt-2708	-2	541			220.92	59.9914	72.7465	-1.89791	0.290449	90	0	0	-	SNP	-	-		1				1	3				-3					0	0			-3	-3					0	0
542	BgtE-5724	-2	542			11.8474	16.1599	14.7289	0.420785	-0.105154	162	0	15	-	SNP	-	-		1				1	3				-3					0	0			-3	-3					0	0
543	BgtA-21577	-2	543			21.2781	25.6933	19.5556	0.244283	-0.356805	311	6	1	-	SNP	-	-		1				1		0	3						-3		0			-3	-3					0	0
544	BgtE-4663	-2	544			6.08311	7.09239	7.27254	0.180283	0.103131	331	6	1	-	SNP	-	-		1				1		0	3						-3		0			-3	-3					0	0
545	BgtE-5707	-2	545			10.6206	9.92216	9.84752	-0.15443	0.0205929	331	6	1	-	SNP	-	-		1				1		0	3						-3		0			-3	-3					0	0
546	Bgt-20430-2	-3	546			2.44032	7.49378	7.15673	1.62163	-0.499598	59	1	69	-	-	-	-					0	0		0		0					-3		-3			-3	-3	3					3
547	BgtE-20128	-3	547			46.5169	57.8909	42.761	0.320592	-0.389277	57	1	0	-	-	-	-					0	0	3			0					-3		0			-3	-3					0	0
548	BgtE-5927	-3	548			60.8687	39.2373	43.4569	-0.630396	0.218851	66	3	34	-	-	-	-					0	0		0	3						-3		0			-3	-3					0	0
549	Bgt-20322	-3	549			27.3923	28.5192	26.1019	0.0123477	-0.11437	67	2	9	-	-	-	-					0	0		0	3						-3		0			-3	-3					0	0
550	BgtE-5564	-3	550			19.7611	14.2258	11.7215	-0.688711	-0.179107	96	0	15	-	-	-	-					0	0	3				-3					0	0			-3	-3					0	0
551	BgtE-5998	-3	551			13.9089	10.831	15.0972	-0.272846	0.426788	166	0	0	-	-	-	-					0	0	3				-3					0	0			-3	-3					0	0
552	BgtE-5638	-3	552			122.659	150.298	134.642	0.251382	-0.126769	168	0	0	-	-	-	-					0	0	3				-3					0	0			-3	-3					0	0
553	BgtE-5988	-3	553			6.7584	6.82015	4.01249	-0.0732973	-0.653414	198	1	1	-	-	-	-					0	0		0		0						0	0			-3	-3					0	0
554	BgtAcSP-31216	-3	554			9.99824	10.6482	8.69595	0.0767446	-0.266037	300	0	0	-	-	-	-					0	0	3				-3					0	0			-3	-3					0	0
555	BgtE-5629	-3	555			13.3523	16.1103	18.8789	0.221605	0.249539	307	5	1	-	-	-	-					0	0		0	3						-3		0			-3	-3					0	0
556	BgtAc-30026	-3	556			101.11	89.0212	64.8209	-0.21812	-0.42195	308	4	1	-	-	-	-					0	0		0	3						-3		0			-3	-3					0	0
557	BgtAc-30163	-3	557			19.134	16.9187	19.1082	-0.183587	0.230193	312	6	1	-	-	-	-					0	0		0	3						-3		0			-3	-3					0	0
558	BgtAc-30168	-3	558			44.149	45.6684	35.5111	0.0231406	-0.345072	312	5	1	-	-	-	-					0	0		0	3						-3		0			-3	-3					0	0
559	BgtAc-30142	-3	559			18.9458	11.3744	6.03778	-0.758014	-0.842004	314	7	1	-	-	-	-					0	0		0	3						-3		0			-3	-3					0	0
560	BgtAc-30169	-3	560			4.33645	3.57593	3.94458	-0.238937	-0.0144954	315	8	1	-	-	-	-					0	0		0	3						-3		0			-3	-3					0	0
561	BgtA-20694	-3	561			16.7452	24.27	22.1654	0.419161	-0.0609781	333	7	7	-	-	-	-					0	0		0	3						-3		0			-3	-3					0	0
562	BgtAc-30103	-3	562			38.7905	46.2154	27.8736	0.248185	-0.692039	334	7	1	-	-	-	-					0	0		0	3						-3		0			-3	-3					0	0
563	BgtAc-31456	-3	563			26.8691	26.0062	29.2335	-0.0683919	0.152599	341	8	17	-	-	-	-					0	0		0	3						-3		0			-3	-3					0	0
564	BgtE-5747	-3	564			35.7403	27.579	25.8936	-0.364656	-0.109647	353	8	1	-	-	-	-					0	0		0	3						-3		0			-3	-3					0	0
565	BgtE-5700	-3	565			42.4954	45.5169	48.5988	0.0428953	0.155755	360	7	1	-	-	-	-					0	0		0	3						-3		0			-3	-3					0	0
566	BgtAc-31568	-3	566			4.69406	5.09212	5.26361	-0.0894344	0.239406	387	9	8	-	-	-	-					0	0		0	3						-3		0			-3	-3					0	0
567	BgtE-3466	-3	567			39.5035	47.4551	29.727	0.261168	-0.699383	413	11	7	-	-	-	-					0	0		0	3						-3		0			-3	-3					0	0
568	Bgt-3170	-3	568			80.2941	92.7328	68.2243	0.218517	-0.445138	574	10	47	-	-	-	-					0	0		0	3						-3		0			-3	-3					0	0
569	BgtE-5538	-3	569			657.706	305.234	285.592	-1.1418	-0.0542682	66	0	0	-	-	-	-					0	0	3				-3				-3		-3		0		0					0	0
570	BgtE-5720-2	-4	570			17.48	1.79945	9.62205	-3.45251	2.51774	76	0	1	-	-	-	-					0	0		0			-3					0	-3			-3	-3			2			2
571	Bgt-20556	-5	571			33.9741	50.7937	44.2216	0.572123	-0.153155	50	0	0	-	-	-	-					0	0	3				-3				-3		-3			-3	-3		1				1
572	BgtE-20121	-5	572			23.0136	36.9819	19.7891	0.684596	-0.799403	52	1	1	-	-	-	-					0	0		0		0					-3		-3			-3	-3		1				1
573	BgtE-5763-2	-5	573			9.02711	5.38867	10.9616	-0.414826	0.791405	53	1	7	-	-	-	-					0	0		0		0					-3		-3			-3	-3				1		1
574	Bgt-2900	-5	574			52.5215	45.012	70.0592	-0.249004	0.724404	67	0	0	-	-	-	-					0	0	3				-3				-3		-3			-3	-3				1		1
575	Bgt-20263	-5	575			28.6434	23.2986	38.9542	-0.372637	0.806348	78	0	1	-	-	-	-					0	0		0			-3					0	-3			-3	-3				1		1
576	BgtE-20083	-6	576			61.09	44.9663	40.8427	-0.602358	0.0733015	56	1	9	-	-	-	-					0	0		0		0					-3		-3			-3	-3					0	0
577	Bgt-20373	-6	577			48.4585	39.5883	35.3717	-0.360742	-0.174195	90	0	3	-	-	-	-					0	0		0			-3					0	-3			-3	-3					0	0
578	BgtE-292	-6	578			6.968	4.57907	4.05813	-0.617088	0.0409742	161	0	1	-	-	-	-					0	0		0			-3					0	-3			-3	-3					0	0
579	BgtE-5752	-7	579			60.799	5.78463	33.8902	-3.79994	2.88531	64	0	1	-	-	-	-					0	0		0			-3				-3		-6			-3	-3			2			2
580	BgtE-5642	-8	580			13.291	22.9059	20.921	0.665858	-0.118064	65	0	1	-	-	-	-					0	0		0			-3				-3		-6			-3	-3		1				1
