# Supplementary material for: The AvrPm3-Pm3 effector-NLR interactions control both race-specific resistance and host-specificity of cereal mildews on wheat
Source: Nat Commun. 2019 May 23;10:2292. doi: 10.1038/s41467-019-10274-1 (PMC6533294; doi:10.1038/s41467-019-10274-1)
Supplement: Supplementary file 4 — Supplementary Data 2 [file 41467_2019_10274_MOESM4_ESM.xlsx]

## Sheet: Sheet1
Supplementary Data 2. List of the B.g. tritici genotypes and phenotypes used for GWAS.
Excel table summarizing geographic origin, classification, year of collection and virulence phenotype (1=virulent, 0=avirulent) on the wheat line Chul/8*Chancellor (Pm3b) for each isolate used for GWAS.
Geographic origin	Forma specialis	Isolate	Collected	References	Phenotype on Pm3b1
China	B.g. tritici	10-40	2011	Zeng et al. 2014	1
China	B.g. tritici	10-8	2011	Zeng et al. 2014	1
China	B.g. tritici	11-133	2011	Zeng et al. 2014	1
China	B.g. tritici	11-61	2011	Zeng et al. 2014	1
China	B.g. tritici	1-19	2011	Zeng et al. 2014	0
China	B.g. tritici	11-99	2011	Zeng et al. 2014	1
China	B.g. tritici	12-24	2011	Zeng et al. 2014	1
China	B.g. tritici	12-3	2011	Zeng et al. 2014	1
China	B.g. tritici	1-25	2011	Zeng et al. 2014	1
China	B.g. tritici	12-50	2011	Zeng et al. 2014	0
China	B.g. tritici	12-82	2011	Zeng et al. 2014	1
China	B.g. tritici	13-37	2011	Zeng et al. 2014	1
China	B.g. tritici	13-50	2011	Zeng et al. 2014	1
China	B.g. tritici	13-51	2011	Zeng et al. 2014	1
China	B.g. tritici	13-76	2011	Zeng et al. 2014	1
China	B.g. tritici	14-17	2011	Zeng et al. 2014	1
China	B.g. tritici	14-32	2011	Zeng et al. 2014	1
China	B.g. tritici	1-47	2011	Zeng et al. 2014	1
China	B.g. tritici	15-11	2011	Zeng et al. 2014	0
China	B.g. tritici	15-17	2011	Zeng et al. 2014	1
China	B.g. tritici	15-9	2011	Zeng et al. 2014	1
China	B.g. tritici	1-62	2011	Zeng et al. 2014	1
China	B.g. tritici	17-18	2011	Zeng et al. 2014	0
China	B.g. tritici	17-40	2011	Zeng et al. 2014	1
China	B.g. tritici	18-1	2011	Zeng et al. 2014	1
China	B.g. tritici	18-11	2011	Zeng et al. 2014	1
China	B.g. tritici	18-38	2011	Zeng et al. 2014	1
China	B.g. tritici	18-45	2011	Zeng et al. 2014	1
China	B.g. tritici	19-11	2011	Zeng et al. 2014	1
China	B.g. tritici	21-1	2011	Zeng et al. 2014	1
China	B.g. tritici	21-2	2011	Zeng et al. 2014	1
China	B.g. tritici	21-8	2011	Zeng et al. 2014	1
China	B.g. tritici	2-25	2011	Zeng et al. 2014	0
China	B.g. tritici	2-39	2011	Zeng et al. 2014	1
China	B.g. tritici	24-4	2011	Zeng et al. 2014	1
China	B.g. tritici	2-5	2011	Zeng et al. 2014	1
China	B.g. tritici	2-65	2011	Zeng et al. 2014	0
China	B.g. tritici	28-9	2011	Zeng et al. 2014	1
China	B.g. tritici	30-1	2011	Zeng et al. 2014	1
China	B.g. tritici	3-1	2011	Zeng et al. 2014	1
China	B.g. tritici	34-1	2011	Zeng et al. 2014	0
China	B.g. tritici	35-1	2011	Zeng et al. 2014	1
China	B.g. tritici	35-18	2011	Zeng et al. 2014	1
China	B.g. tritici	35-27	2011	Zeng et al. 2014	1
China	B.g. tritici	3-53	2011	Zeng et al. 2014	1
China	B.g. tritici	36-3	2011	Zeng et al. 2014	1
China	B.g. tritici	36-70	2011	Zeng et al. 2014	1
China	B.g. tritici	37-34	2011	Zeng et al. 2014	1
China	B.g. tritici	37-37	2011	Zeng et al. 2014	1
China	B.g. tritici	37-38	2011	Zeng et al. 2014	1
China	B.g. tritici	39-1	2011	Zeng et al. 2014	1
China	B.g. tritici	39-19	2011	Zeng et al. 2014	1
China	B.g. tritici	39-5	2011	Zeng et al. 2014	1
China	B.g. tritici	40-2	2011	Zeng et al. 2014	1
China	B.g. tritici	41-5	2011	Zeng et al. 2014	1
China	B.g. tritici	44-3	2011	Zeng et al. 2014	0
China	B.g. tritici	45-10	2011	Zeng et al. 2014	0
China	B.g. tritici	45-6	2011	Zeng et al. 2014	0
China	B.g. tritici	46-25	2011	Zeng et al. 2014	0
China	B.g. tritici	46-30	2011	Zeng et al. 2014	0
China	B.g. tritici	46-31	2011	Zeng et al. 2014	0
China	B.g. tritici	46-6	2011	Zeng et al. 2014	1
China	B.g. tritici	47-1	2011	Zeng et al. 2014	1
China	B.g. tritici	47-27	2011	Zeng et al. 2014	1
China	B.g. tritici	47-3	2011	Zeng et al. 2014	0
China	B.g. tritici	48-18	2011	Zeng et al. 2014	1
China	B.g. tritici	48-23	2011	Zeng et al. 2014	1
China	B.g. tritici	48-28	2011	Zeng et al. 2014	1
China	B.g. tritici	49-1	2011	Zeng et al. 2014	0
China	B.g. tritici	50-2	2011	Zeng et al. 2014	0
China	B.g. tritici	5-112	2011	Zeng et al. 2014	1
China	B.g. tritici	51-3	2011	Zeng et al. 2014	1
China	B.g. tritici	52-27	2011	Zeng et al. 2014	1
China	B.g. tritici	5-36	2011	Zeng et al. 2014	1
China	B.g. tritici	5-83	2011	Zeng et al. 2014	0
China	B.g. tritici	5-93	2011	Zeng et al. 2014	1
China	B.g. tritici	6-21	2011	Zeng et al. 2014	1
China	B.g. tritici	6-6	2011	Zeng et al. 2014	1
China	B.g. tritici	6-69	2011	Zeng et al. 2014	1
China	B.g. tritici	7-8	2011	Zeng et al. 2014	1
China	B.g. tritici	8-9	2011	Zeng et al. 2014	1
China	B.g. tritici	9-10	2011	Zeng et al. 2014	0
China	B.g. tritici	9-2	2011	Zeng et al. 2014	0
China	B.g. tritici	9-43	2011	Zeng et al. 2014	1
China	B.g. tritici	E21	2011	Zeng et al. 2014	1
China	B.g. tritici	GZ-10	2013	Zeng et al. 2014	0
China	B.g. tritici	GZ-12	2013	Zeng et al. 2014	1
China	B.g. tritici	GZ-6	2013	Zeng et al. 2014	0
China	B.g. tritici	HB-13	2013	Zeng et al. 2014	1
China	B.g. tritici	HB-21	2013	Zeng et al. 2014	0
China	B.g. tritici	HB-22	2013	Zeng et al. 2014	0
China	B.g. tritici	HB-24	2013	Zeng et al. 2014	1
China	B.g. tritici	HB-4	2013	Zeng et al. 2014	1
China	B.g. tritici	HG-1	2013	Zeng et al. 2014	1
China	B.g. tritici	NJ-16	2013	Zeng et al. 2014	0
China	B.g. tritici	NZ-1	2011	Zeng et al. 2014	0
China	B.g. tritici	SC-12	2013	Zeng et al. 2014	1
China	B.g. tritici	SD-3	2013	Zeng et al. 2014	1
China	B.g. tritici	SD-4	2013	Zeng et al. 2014	0
China	B.g. tritici	SD-5	2013	Zeng et al. 2014	1
1 Phenotypic score, avirulent = 0, virulent = 1

## Sheet: Sheet2
Taxa	Pm3b-2_1_0
CHN_10-40	1
CHN_10-8	1
CHN_11-133	1
CHN_11-61	1
CHN_1-19	0
CHN_11-99	1
CHN_12-24	1
CHN_12-3	1
CHN_1-25	1
CHN_12-50	0
CHN_12-82	1
CHN_13-37	1
CHN_13-50	1
CHN_13-51	1
CHN_13-76	1
CHN_14-17	1
CHN_14-32	1
CHN_1-47	1
CHN_15-11	0
CHN_15-17	1
CHN_15-9	1
CHN_1-62	1
CHN_17-18	0
CHN_17-40	1
CHN_18-1	1
CHN_18-11	1
CHN_18-38	1
CHN_18-45	1
CHN_19-11	1
CHN_21-1	1
CHN_21-2-8	1
CHN_21-8	1
CHN_2-25	0
CHN_2-39	1
CHN_24-4	1
CHN_2-5	1
CHN_2-65	0
CHN_28-9	1
CHN_30-1	1
CHN_3-1	1
CHN_34-1	0
CHN_35-1	1
CHN_35-18	1
CHN_35-27	1
CHN_3-53	1
CHN_36-3	1
CHN_36-70	1
CHN_37-34	1
CHN_37-37	1
CHN_37-38	1
CHN_39-1	1
CHN_39-19	1
CHN_39-5	1
CHN_40-2	1
CHN_41-5	1
CHN_44-3	0
CHN_45-10	0
CHN_45-6	0
CHN_46-25	0
CHN_46-30	0
CHN_46-31	0
CHN_46-6	1
CHN_47-1	1
CHN_47-27	1
CHN_47-3	0
CHN_48-18	1
CHN_48-23	1
CHN_48-28	1
CHN_49-1	0
CHN_50-2	0
CHN_5-112	1
CHN_51-3	1
CHN_52-27	1
CHN_5-36	1
CHN_5-83	0
CHN_5-93	1
CHN_6-21	1
CHN_6-6	1
CHN_6-69	1
CHN_7-8	1
CHN_8-9	1
CHN_9-10	0
CHN_9-2	0
CHN_9-43	1
CHN_E21	1
CHN_GZ-10	0
CHN_GZ-12	1
CHN_GZ-6	0
CHN_HB-13	1
CHN_HB-21	0
CHN_HB-22	0
CHN_HB-24	1
CHN_HB-4	1
CHN_HG-1	1
CHN_NJ-16	0
CHN_NZ-1	0
CHN_SC-12	1
CHN_SD-3	1
CHN_SD-4	0
CHN_SD-5	1
