# Supplementary material for: The AvrPm3-Pm3 effector-NLR interactions control both race-specific resistance and host-specificity of cereal mildews on wheat
Source: Nat Commun. 2019 May 23;10:2292. doi: 10.1038/s41467-019-10274-1 (PMC6533294; doi:10.1038/s41467-019-10274-1)
Supplement: Supplementary file 5 — Supplementary Data 3 [file 41467_2019_10274_MOESM5_ESM.xlsx]

## Sheet: Sheet 1
Supplementary Data 3. Sequences produced by gene-synthesis.
Excel table listing all constructs that were codon optimized for N. benthamiana and produced by gene-synthesis. The exact sequences (5'-3') and our commercial gene synthesis suppliers are indicated.
Gene/Name	Sequence (5' to 3' ; codon optimized for N. benthamiana unless indicated otherwise)	Supplier
effector benchmarking
BgtE-20041	ATGAAGTCAGTCTACGTCTGCAAGAATATGGACACGATGGGTATCCAGGAAGCAGAAACCTACGCTAATCAAGCCGTGCCAGGTCAAATATACGAGTCAGATCCCGAGAGTAAAAATGGGGTAGTTCGAGGTGCTTACCATTTTTCACGAAGTAATGCAGATAATGAACCGGGTTACTATTTAGTCCAAGTGGTGGGTGACAAATTAGAGACACAGATATGGAAATTTATTCAAGGGAAGTGGATTACGTGTCCATTAGTGAAGGTCTAA	Gen9
BgtE-20036	ATGTACGATCCAGTGCTTGAGTGCCCCTCCAAGGCTCGTTTGTACTACCAGGCACTCCACGGTATTGCCATTGATGCTAGACCAGAAGCTATGTTGCCCGAACATCCCTCTATGGACGAGGGAAAGATAATCGCTGCCAGGAGATTTGATATGAAAATATGGAACGGTTCTACGGGGCAATTCCTCGTACAGATTACGAACACACTTCCTGGGCTCCAGCTTTCAGAGTTACAAGGTGGCAAATGGGAGATTTGCGTCGAGTCTGAGGAACGTTTGAGCTGA	Gen9
BgtE-20069_chimeric	ATGGTGATCTTCGATTGCTCAGGGGTAATCATAAATGGAGATGTGGTAAGGAGAGTACAAGCCACGGGTAACCGAGCCAGTATAAGTAAATCCAGCTTCATACACGGAGATTCAACTAGGACGTATGAGTATTTTGATATTCATCCGAACGGACAATATAGCAGGGACTATACGGGCTTTGCTTGTTTTTCTGACATAAGCTTGCCAAAACCCGATGTAAGGGAACACAGAGAGGACGCCTGGTGGCCGTGCAGTTCAAGTGTCATCTGA	Gen9
BgtE-20064	ATGATATTGTATCCGAGAAGTAGCTCATCTAGTTCCATGAGACTGGCTAACCCTATGCAGGACATTTATACTGCAATTAAGCGTTACGAAAATAATAAAGAAGAGTGGAAATCTCCTGACTCTATAGCCAGAATGAGGGCCTCTGCCTTTGGATTTAAGTTCTTAATACCCTTTCACATGGACCAAACATGGAACCAAAATTGCCACGAGAATTACATAACCTCCGGCCCAGATGGAAAGTTAAATTACTGGGTAGTCATATCTGACTACGGCGCTTTGGTGCGTTCTGGCCCTGTGAATGTGCCTCAGTGA	Gen9
BgtE-20100	ATGCAGGCAGGTAATGGGGGACACTTGATGTATACCTGTAACGGACAGGGGTTCTACAGTGATTCCGTGGAGACCACAGCCACAACAGTCGAAAATCATGGTTTTTACAGTATAAATGGCTACCCGATACTTTACCAGGCCGATGGACTGTCAGGTCCTGGGCCACACAAGCTGTACCCCATGCTGCCTTCCACTCTGATCTATACAAGTGGTTCTGTTTCTATCTATTTCTTGATAGTAGACCGTCGAGGCACTGCTCAAGGTATGGTCTATTCCTCAGGCGGACAATACGTTACGTGCGATAAAGCCTAG	Gen9
BgtE-20055	ATGATGAGTAACAAGAGTAAACAACAGCCCCTTCCGGTTCCAAAACCCAACCAAGAGTTCACCATGTCCTGTCAGAACGGCAATAGCTACGAAAAGTCACAACTCGTGCTCGCAGTCCAAACGGCAAAGCAAGTAATGGGACCCAATAACACTCACAATGGTTACCCGTTCAGACTCAATTGGCCACCTTATGAAATTCCAGGGCAGTTGTGGTATTACCCTGTCGCAGAGGGCCAAGGAATCCAAGATTTTGTGGTATTCAATACCGACGACCAAATTGCAGGCGTCGTGACTAGACACGTTTTCAACGGTCAGGAAATTTTCAGGCCATGTGAAATAATTTAG	Gen9
BgtE-20054	ATGATGTCAAATAAGAGCAAGCAACAGCCACTGCCAGTCCCCAAACCTAACCAGGAGTTCACCATGTCTTGTCAAAATGGCAATTCTTATGAGAAAAGTCAACTCGTTTTAGCTGTTCAGACTGCAAAGCAGGTCATGGGTCCGAATAATACTCACAATGGCTACCCATTTAGGCTGAACTGGCCGCCGTATGAGATACCGGGCCAGCTCTGGTACTATCCGGTCGCTGAAGGTCAAGGGATACAGGACTTCGTGGTCTTCAACACAGATGACCAAATTGCTGGGGTGGTCACGAGACACGTCTTCAATGGACAGGAAATCTTCCGACCCTGTGAAATAATTTGA	Gen9
BgtE-20074	ATGATTAGTGAATATAGGTGTGGTAACAATCACGTCATTTCAAATGACGAAGTGCAAAGAGTTTATAACCAGGCACGACCAGTTGTACTGGGTCAGGTGCGACAGAGCACGCCCTTGAGCGGGGCTAAGTACACAGGCAACTTGTGCGGTTTGCCCAAGCTGACTTATCATTGGTTCTTGAACTATTCAAAAGATAACTATAGTCAGGTCGTCATGTCTTATTTTCTTCTGATTTCAGCCGATGGTGAACTGCAGGGAGTGATCTCCACCGGATGGAAAATGGAGCTCGGGCAGGAAGACACATGGTGCGGTGAAGCATAA	Gen9
BgtE-5991	ATGTCTCCCTATTCAACGCTGTCTCATACCGAGGGAGGAAAAGGGGGGAAAGGCGGCAAAGGAGACGATGACGGGGATGATGATGGGCCACAGACCTGCAACGACGCCTTACAGACACTCCCTAAATGCGCTTTGCAGTGCGTTATACAACCTCCGATAGATGCCGGATGCAAGAGTGCTGCCGACTTTTCTTGCACGTGCGAGCATGATACTAATAAGGCTATAACGAAACAAGAAACACCTTGTGTGCTCGATCACTGCTCTCTGCAAGATAGTATAGGTGCCTTAAAGGCAGGAAGGCTCATTTGCGACCTTTGCAATGTACCCTCTAATGATACGGATAGCTACAATTAA	Gen9
BgtE-20062	ATGGAATTGGAATTTGGTAACTACAGATGCGGAAACGGCGTCACGGTGCGAGACTACAACATTAGGATGGCTTTCGTCGCTGCCCAGCGACGAATATCAGGCCTTAGTGCAAATGAACATCAAGTCTTACAAGACTTGCTCTACACTGGGGTACTGGCCCGAAGCGCCAATGAAGCATTATATCAATGGGAAGTAGACGTGCCTGACTCAAGCGGCTCCTCAAACTACCGATACAAGTATAAGATTACGTTCAATGTATCTTATGAGATTAGATGGATCATATATTATCGTGAAAATGGAAATACCTTTACCGAAGTGGATTGCTGTACACGACTGTAA	Gen9
BgtE-10001	ATGGATTATGTCTTTAAGTGTTATGACTTGGAGATCACATCTGAGTTAATAAGGCACAGTTATGAATCCGCTACAGACCGATTGGTGCCGGGTTTTCCGGCAGTATTCTCTATCCCGTATCTGTATGAGAACAGACCTGTTGTCGTTTACGCTATCCTGGGGCAAGACGAAACAGAAATCGCAGAACAGATGTATCGTCCATACTTAATTTGGAGTAGGACTCATCTGGACTGGGGTGTTTACTTTTTGGGCGACAATGGATATCAAAAATGTGAGCAAAATCCTGCCTACGAGGGGGCAACCTTTGAACAGATCGCCTTTGGCAGGCAGTAA	Gen9
BgtE-20049	ATGCAAACTCTCACTGACGGATTTCCCATGTATAATTGTTACGGCGTTATCTTTTATTCTGAGAATGTGTTAGCTACAGCTATCTTGTCTAAACGTACTGCAAACGGAGCTATGAAAGGTTACCCACAGATTTATGTTGGTACGAATCTCGGCGGTACGGCTCCGCATACTATATTCCCGATAAGCAATGACACACTCTTTGACTCTTCAAGCAGCCAGCCGTTTTACTTCTTGATCGTTGATAGTAAGGGCTTGCAGGTAGGTATGGCATATTTAGGTCTGGATGGGTATATTCAGTGTTAG	Gen9
BgtE-5545	ATGAGATATGTGTGTCCAGGCGGAAAAGTTTTCCAGGACTCCGATGTAAGGACTAGAGCCGATGAGATTTATTCTTTAGGCGAGCAGCTCGATTCACAACGAGCTGGACAGACCTACTATAGAGGCATTAAGTTCGTTGGGTCAAAAAACGGGGATTATTATGCCTACGAAGGACCTTTCTACCCGCAGGAAGAGAGTGACAAAACCTATAAGATCCAAGTTGTATATCAGACGCAAGTTGCATATCTCATAGAGGTTACACAATCTCAGGGAAAGTACTCTGAATCTAATTGCAACAGATTTTGA	Gen9
BgtE-20107	ATGGAATACAAATGTAGTTCAAGGGCCAGGTTCAGTGATGAAGAAGTTGAGACCCGAGCTAATGCTATTTACAGTAGAGGCGAGGAGTTAAAGGATTACCTGACGGACGGCCAGAATAAAATGGAGGATATTGGCTTTTTCGGGTCAGAGGCTTACCATGATCTCAGGTTTGAGGCTGCCTTCATCCCCGCTTCTGGAGCCAAGTGTCATTACCAAATCAGGGTCTCATATCCTTCAAGAGAGATATACCTGATTGAATACAACGGATACATGGCACAGCCATGCCGAAAGAGCTAG	Gen9
BgtE-5690	ATGGAACACGGCTACTTATGCAGCGATGCAGAGGGTACTACAAATACAACTTATGATCAAGCATTAGTAGAGAAGAGTGTCACAGACGCATGTTTGCCGGATAGCGAACTGTCCGCCGCAGAATTGGCCGCTAACGTCGAAGCAAAGAAGTATCCCCAAGTCTGGGTAAATTCCGAGGATTACGGCTTCAACGACACCGTGTTACTCTGGAAGTATCAAGGAAACTCTAGTGAGTCATTGGAAGAAGCTGACGTTTTAGTATTTACGAACAAGTTTTGTGACATACTCGGACTTCTCCAAACAAGTGACGATCAATATACTATATGCGAGGATGTGAAGGAACAGAACGATAAGAAAACTTCCTCTGAGATATTAAGCAAGAAACCCAGACCCGGAATT…	Gen9
BgtAcSP-31262	ATGGTATTACAGTATTATGAGAAAGACAATATATATGACGAGAACAAGGTATTCAACTGTTATGGGTCAGTGATTTCTTTCGGAGGGTTAGAGAATTATAGAAGTCAGGCACGTACTGCTCTCAACCAACGAACTCTGCCGGAAGTCTCCATCACTGAGTTGGAATCAATCATTTCAAATCAGTGGCAAGGATTTCAAGTGTTATATAAATCCCAAGCAGCACAGCCCAGGTATTTTTGGCATAAACTCCCTGGGGACTCCCGAGACCATATTGGAACAAAGTACATTTTAATTATTGACATCTTGGGGAACATTTCTGGCCTTATGGCAAATACTGCTAGCACGACTTCCAGAACACCCGTCACAGTCGCTAACTCACATATGTGTTATATTGCTACT…	Gen9
BgtE-20120	ATGATCGAGGAGGGCGCAACGTGTGCTAATGACCGTTGGACGGGCGACGATCTGATCCGAATTAGGGACCAGAATTGTTCTTGGGGTACACACGAATATATGTTGAACCATTTACCAAATTTACCGTTCTTCAAAAAAGGTGGGGGTCAGCAGTCTATGAATTTTTTTGTAAGACTGCCTAAGACGGGGGCCGAAGGCACCTATCACCAAGGCGAAAGTAGTAACAATTATGCCGCCTTTGATAGAAACTGTAACTTCGATCGAGTGGTTCGTATTTCCAATTTCGACCACATGAGAGGAGCCGAGATCCAACAAAATCAGATAACCAACTGCCGAAGGGGATACCATGAACTCTGA	Gen9
Bgt-20383	ATGTTGGTCGGCTACTACTGCGGATCCGACACCATTACCTCAGACATGACGGATAACGCAATCGGCGAGAGTATGCGTGTTGCAAGGGAAAAACCTGACGGATACCTTCAAAACCTCCCCATCAATGCTCAGATTGAGTTTCAAATACAATTCAATAGTAGGCAAGAACCCGGTAATACGTTTTGGGTTACACACAATAAAAGAGGCGACCTGAGGTCAGTGTATTATATTTCTCAAGGGCACAAAAGTGATTGTCCGAACAAGTCTTTAGAGATTTATTCCCAAGGTAGCTTCTTCGAGTGA	Gen9
BgtE-20090	ATGGAGCAAAGGTACGAATGTGATGACGTTACCTTTTCCATGGACTATATATTGAGGACAGCCAACGCCGTGAAAACATACCCGTTCCATTCCGTAAACCACTACCCCAGGAAATACGTGAGAGCTTCTCAAGGTAGGGGCCGTGAAAACTATATTGAGTTCCCGCTCCTGCCGTCCGAAGACATCTGGAGGGGAGAGGCATTCGATCATTACTTGTTAATGTCACCCCAGTTCGATACATTCAATGTCTACTCTTACCTGAAGAATCATTACGAGTGTGATATAAAGTACGACTAG	Gen9
BgtE-5883	ATGGTCATGTATGATTGTTTCGGTACTATCATTGATGGCGACGTTGTTAAGAGGGCCGAAGCTAGCCATGACTATGCAAGTACATCAAAAGTAGCCCTTATCAAGGAAGATTCTAAGATTCCCTACACGTATTTTGACATTCATACTACGGGCCAGTATAGTGAAAGATATACAGGTTTTGCCTGTTTCGTTGACACAGCTATGACGAAGCCTGACGTTCGTAAACACCATGAAGAAACATGGTGGCCATGTAATAGGCTCACCTCTAGCTAG	Gen9
Bgt-2775	ATGCAAACTGGAGATAATCTGCCTGAGTGCGGGCGAAGGTGCATTGACAACATGCACAAGAAAGCAACGGAACTTGGCTGCGCAGATGGAGACGCCGTATGTTTATGTAAGAATGCAAACTTCGCCTACGGGATTAGGGATTGTTCTACCGACGTCTGCGGCGCAGAAGCTGCCGTGCCCGTTATTGCCTATGCTGTTACTTATTGTAATTCCGCCGGGGCTGGCGGTTCTGGTTCAGGCTCACCCTCAGGCTCCGGGACGAATTCCATGCCCGGAATGAGCCATACAGGGTCAAGTGACAGTACACCGGCTACTGCCAGCGCAACGATGTCATTGGGAACCGGTTTACCGTCAGCCGCAACAACCTCAGCTTTGTTGACGACGATAACATCTGGGACA…	Gen9
Bgt-2778	ATGACCGAAACTGTCACGGTTACGGTTTGCAGCACCACATCCGCATACCCATCTACAGGGTACTCAATGCCTACTTCTCCGGCTTCACCCTCATCTGGGTACGGATCAAATCCGGGGTACGGGTCTAATCCGGGATACGGATCTAATCCTGGATCAGGGAGCGGGAGTGGGTCTGGTAGTAGCGGTACAGGCGCTTACTCCTACCCAGAACCCAGTAATCCCCCGATGCCGTACACCGGTGCCGCCTCTGTTAATGGTGTGTCTGGTATGGCTGCCATAGCAGTCATAGGCGGGATGGCCTTGCTCATATAG	Gen9
BgtE-20053	ATGATGTCCACATACGCCATACCAGAACCTGAACTGGTGCCAGGAGAAAATGAATTATTTAGCTTCCTGTGCCCTAATAACCGATGGTTCGACAAAAGTTTCTTAGAAGAGATCGCCTTAATAGGAAAGCAGGCAATAGAAAACGGCACAAAGGACCGAGGCTTTCCCGCAAGAGTTTTTGCCCTTACCTATGACGTGGACGGGGACGTTTGGTACTACCCTATCGACGAAAATCGAGGTGAATTTGTTGTGTTTCTGCGTACGGGTCGAGTAGTCGGAGCCGGCTACTCCGCCGCTACTACAGATGACGAGAGATACCTTCACCCTTGCCAATTACAAATGTAG	Gen9
BgtAcSP-30091	ATGCATATGGTCTTCTGCGGTATCCAAGAAGTTTCTATGGATAATGTCAGAAACGTAGCAAGAGTCCAGTGGGATATTGAGCTGGAGTCCGTTCACACACATTACAATGGCAAATTTCCACGTAACATAAGGCTGGACCCCAAGTATGGTGAAGGTCCTTTTAGAGGCTACCCAGTCAACACCCATTTCGCCATATACGAGGGTCCCGCCAGCTTCATCTTTCTGGTCGTAAGTAACAAGGATCTGAGCGTCTTAAAGTTATATTATACTTTCGCTGGTGGCTACGAGGAGTGTCCATTGGAGTAA	Gen9
BgtE-5560	ATGGACAACATCTACGAGTGCCCCTCAGGAGACGAGATTTCACACGGCCAAATATACAGCAGTGACAACATGAAACGATTCGACAAGATTCGATTTACCACGATAGAAGAGAAAGTGTACCAAAAGACTAACTTACCCCGTTCTGACCGTTATAAAGTTCTGAACGTTTATAGTAACAGACGAATTGAGACTACCTACGCCGTGTTTAATGAGGAAAAGCAGATGGTCATGTTGTACCAATATCGACTTGTCAATTATCAGGAGTTCATAGATGAATGTTATTACAGCAGGCAGGGTTAA	Gen9
BgtE-20046	ATGAATGTGTTAAAGTGCGCTACGGGAAAGGAGTTCGACAACAGACACATTGGTGAACTGGCCTCACAGGCTGAATATCAATACAATCATCATAGTTATCCGCTTGGTCCTGACGGGCGAATTTGCAAAGCACACGAATTTGACATCCCCCTCGCTCATACGAGAGCTACCATTAGTTACTTAGTGCAGGTATGCGAATCAATGGAAGGGTACAGGTTGTACGAGTGGTATAATTCAAAATGGGTTATATGTGAGTAA	Gen9
BgtE-20052	ATGATGAGCGGTACCACCGCTGCTCCTCCATTAGAGGTGTCAGATCAGAACAGGGACTTCCAATTCTGGTGTGCTGAAGGTCGTTGGTATACGAAAGAGTTTATCAAAGCAATGGTGGACAACGTCATACCCTTAATAGGAAACCCGGATCCTGAGCAGTTGTACCCCTCACAGTTCACAATGTTAGCATACAAGGTCCCTGGTCCGTTGTGGTATCAACCGCTTTTACGATTTGGCCCCGACGATTTCGTTATCTTTAATCAACGAGGTCAGATAGCCGGGGTGGCTATATGTGGTGAGCACAATGATCGTTCAGTATGGTGCGATCCGTGCAGACTTAGAAGGTTGTAG	Gen9
BgtE-20057	ATGTCTCCTATACAAAAAAGAAATAAGCATACGTTAGAAGTGCCTCATGAAATGTCATCTTTCAATGTCTATTGCCGTGGTGGAGCTAAGTACGATGGGGAAGACCTCAGAGTCTTAGCCGGAGTCGGTGCAATGTTGTTGAAATCCAACCACAGCCGAGTCATCCCCATCTCCAAATTCTCCTACACTGTCGCAGGCCCCTATTTCGCAAAGTCCATAAACGACGTAGACTACGTCGTCTTTACTGAGATGGGGATATTCGTTGGCGTAGTTAGTGTCGGGAATCCCGACTTAGGTGAAAAAATGGAACCTTGCCTGAATATGTAG	Gen9
BgtE-20101	ATGGGTGACGAAGACATAGTAGTTTATGATTGTTTTGGTACGATGTTCTACTTAGAAAGCGTATGTCAGTCCGCTCTTAGAGCCCACCAACTTGGTCAGACCACGATCAACGGGTATCCTACTAGGTACAACGCCCAGGGTCTTAATGGTCCGTCCCCACATAAGTTATTCCCTATGTTCCCCAACGTGCTGGTTTATGGCAATCAATCACGACCGAAGTATTTCTTAATCGTAGACAATGACGGTTACCCGCAGGGAATGGTGCATTTGTACCGAGAGACATATCATAAATGTAGTAGGGTGGACGGGCAGTGA	Gen9
BgtE-20106	ATGGGTGATTATCAATGTGGTAATGGTGCTGTAATTCCGAAAAGCTATGTGCAATCTACAATGAACCACGCAAAAGCACAGGCAAAAAATCGACAATCTGGACACAGTTTGCAAAGTCCTGGGAATGAAATGAATGTCACCCCGGGGGTCGGTCCGACAGTCCAACTGTATTGGAGGGAGATCCTCCACATGGATTACTATCACAAGATTGATAACGTACAGTACAACTATCGAGTGGTGTTCGACAGTAATTTTAACCTGATGTCAGTCGAAGCTGTTACCCAGTCTGGATCTCAGATGGGAAGAGTCTTAAATTGTCAATAA	Gen9
BgtE-20060	ATGTATAGGGATTATAATTGTGCTCAGGACATGGTCATTTCCTCTGCTGACGTAAGAGCAGCTCACGAGCGAGCCATCAGCAGAATCAACAATCCGTCAACGGATAACAAGTTTCCTATAAATATACAATATAGGGGCAACATAACGCCCACCGCAAACCCTGCCTACTACTGGTATGTAACCCAGCTCACTGATAGTCAAGGTAGGGCTGGGATGAAATATTACTTATTAACTTCAGCATCCGGGGATATACTTGGGATGATTTCTACCGGTTGGGGCAGGGATTTAGGTACATCTGACACATGGTGTACCTAG	Gen9
BgtE-5973	ATGCTGAACATTGTAAAATCCACCTGTATGGGGGTCGAGTTTAGCGCCGACCTCATTGAGGCTGCTTTAATCGACGGTTGCTATGAGTTACAGCATAGCCAGGAGGCATCCCTTACCGGGCTTCGTGTAATGAAATATAATAGACAATCCAGAGAATACTCATACCCAATCAATACACTCTCCCACCGAGAGCAGATAGCCGGTCGTTTTATTCCGTATGTTTCCTACAATCGAAGCTGCGCTTTCAAATCTGTGTTATATTCCACGAATCGAGAAAACGGGCCTCCACGACACACCTGCGAGACGGTGCACAACTAA	Gen9
BgtE-5673	ATGTATGTCTTGAAGTGCGCCACCGGAAAAGAGTTCGATAATGGCTTGATTGAAGAATACGCTTCTAAAGCACAGTTCTCCCTGCATAGGATTGGATACCCCATCGGACCGGACGGTGAGATATGTAAAGCCTATGAGTTTGACATCCCGCTGGCTGATACGCGAGACACTGACTACTACCTGGTACAAGTTTGCGGCGGAATGGAAGGTCATAGGCTGTACGAGTCTTATAACTACAAATGGACTCAATGCAAGTAG	Gen9
BgtE-20026	ATGAGGTTTTTCTCCTGCGGGATTACGAACATTGAAGATGAGAATGTAGCTGATGTCGCTGGGAATTTGTGGACCTACAAACTTGGTCAATTCCAATCAGACTCACAGGGTAGTTTCCCACAGAAGGTAGGTAATTCTGAATACGGTGAATTAAGGAAGTTCCCTCTTCTTTATGGAGGTAACCACTGGGATCATGGTTCTTTCATGTACTACGTCATCTCTAACAAAAATGGTGACTATATTAAACTTTATTACACTAGCACCAATGGTGACGTAGAATGCGACATATATGGACCCTGA	Gen9
BgtE-40011	ATGAGGTACGTTTGCCCGAGCACCAAAGCATTTAGCGATTACATGGTTGGCTCCCGTGCTGACGAGATATACGCCCTTGGCGAGAGGCTCGACAGTCAGAGAGGAGGGCAAAGTGAATACGGAGGAATCAAGTTCATCGGTTCTAAGGATAGCGGCTATTTCGCATTTGAAGGGAGTTTCGATCCTCAAGAAAAAACGGAGAGAATTTATCGAGTTCAAGTTGTCTATTCTACGAAGAAGACGTACTTGATAGAGATTACTCATTTTAGGGGAGGAAAGACGACAAATACTTGTGACGGCCCCTGA	Gen9
BgtE-20000	ATGGCTACTATATATCCTTGTCCGGGACACACATTCCCTGCAAGTTACGTGCACGAGGTTGCAAAATACGCATGGAATATAGAACCACAATCCAGAGGTAATTTTCCTTGCTCTATTCTGCTTAATCCTCTGGCCGGGGATCAGGGGGCAGCAATTCAGTATCCGTTGCTCAGTAGCCACCAAATATGGCAAGGGGGTCTCTATCAATTTGTAGTGAACTCCAATAGGGAGCGTACCGTTATTGAAGTGTTCGAGTTCGTTGGGGAATCTATGGTGCTTTGTAGGGGAGTCAACATATAA	Gen9
BgtE-20025	ATGGATCAGTACATTTCCTGTGGAATGGGAAGTATCAGTCGTAACTCAATTCTTTCCGTCGCAAAGGATATGTGGAATATGTCTCTTGGCAGCTGCCCCAGTTACCATGAGACGTTTCCTGCTGAGTACAGGCAATCCTCCGAGGGGATGACAAGACGTTTCCCTATAATTTACAACTCTCAAAAGTGGACAAGTGGGGGGTACTATTATATTGTGGAGAGTAGTCAGAACAGAAAGTTCATTAGATTGCACTATTACGGGATCACAACGCAAGAATGTTATGTAACGGGCGTTTAG	Gen9
BgtE-20119	ATGAACAGGCATTACATTTGCGACAGAGGTGATCCGATTGATGAAGTCGTTGCTTTGAGGGCTATGAACAACGCTTTTATGATCGAACACTCACACGAACACCCAGCTATTCCAACGGGGGAGCCTCAGTGGAGTTTTTTCTTTACCAAAAGCCTCAATGCACACCGACTTGGCATTGCCTGTTATTTGCTTCAGGTCTACGGAGACCCTCCAAACTATCAATTAAGCCAATCCTTTAAGAAAGAGTGGCGACTTTGCTCCTTAGAAGACAAGTCCTGA	Gen9
BgtE-20033	ATGAATCTTCAATACCGATGCGAGATAGGTGACCCAATTACGGAAAGTCAGGTGTTGGAAACAGTAAACAAGTCCTTCCTTATAGATAATTCTCCGCAACACCCAGCTATTCCGACGACAGAGCCTCATAAAACGTACTTTTCTACTCGTCCTTGGTCTGGCTCCGAAAGTGGCATAGCCTCCTTCCTCATCCAAGTTTATGGTCAGCCTCCAAAATACCAGGTGTATCAAGGGGTCGCCCGAGGGTGGAGGCTTTGCACGCTCGAAAACGGCAACTGA	Gen9
BgtE-20031	ATGCTCGAGTTCTTTATTTGCGGAAATGGGGCACGTTACCCAGTTGATGCAACAGTCGGGTTTGCTAGTTTTGACCCCCGTACAATACAACCTGATTCAGATCCTTCTTACTCTGATGGGGAAATCTATGGAGTTTATAGGTTTCAGGACACCGTACAGGGGAATACGAAGCGATCCTTCATGATGCAATCTATAAGTAGGTCACCTCATTTCAGGCTTTACGAAAAAGTATCTTCTAACTGGAAAATATGCCCGATTGAAGATCAAGATCCGTAG	Gen9
Bgt-20375	ATGCTTGATGGCTACACCTGCCTTGGTCAAAATGTAAAGCATTCTCTCCTGATGGGCTGCGTAAATACCCACTATCACACGTTCCTTCAGCAATTCCCTACTCACGAGTTTTTTAGGTCAGATGATATTGTTGTTCCGTTTGACGTGACCCTGCCTTTCGCAGGCCACAACGATCCCTACTCCCGTATAAGGATATCCTTCAGACGTACAAAAAAAATTATCAAAGTGGAGGCAATAGTTTCAGGTCAGATACACGAATGCCAGCCCGTGGCTAATTGGTCATAA	Gen9
BgtAcSP-31175	ATGGGTAAGGTGTATATTTGTCCGACGGGAGTGCAGATTCCCGAAGAAACCGTCAATGCCGCTGTTAAGAATCGATTAGCTCTCTTGGATAATGGACAAAACACTTATGTAATGGCCGGAAATCTTATCTCTGTGAGGCTTCTCAATCACAGCATTGGAGACGTATATTACGGTATCAGAGCTTATATCAACATACAGGACCGTACATTCCAGGTTCTCGAAGAGGAGGGAGGTATAGGCAATGAACAGAAGTGCTCTCTGATGGAGCAGTGA	Gen9
Bgt-4619	ATGCAGTTTGAGTTTTTTGAACAAATGTTCTCCAATCACCACGAACAGCAACATCACCAGCCCCAAAATAGTCCCCCTGATTCCGCAGGCTACCAGACTGCTTACGAAGATACTTATTGTACCAATTACCTTTGCCCTGACACCTTAGCATGCGTTGAGTCTCCTAACAATTGCCCTTGTCCTCATCCCAGGGTCGAGGAAAAATTCGTTATCGGTGAGGGAAAGTATTTGTGTATAAGTAAGGGCGGTTTCAAACCGGGGGAGGCTGCCCGAAAAGTTGAATTGGCTAGGAAGGGCCTCCTTTAA	Gen9
BgtE-10124	ATGGGTAGCTACACCTGCTATAACAGGCAGACGTTCACTGAAGAATACGTCAATACGATAGCTGATAAGTGTTTCGGAGTGAGTGAAGGCAGTGTAGGCGGCTATCCAATGCGATACGAAAATCTCCAATTAAATATACGAAGTGATTCTTTTCGAAAATTCCCTTTGCTGGCAGGGGGTGATGAGTGGAGCGGAGGGGCTGTGAACTATTTCGTCGCAAGTGATAGTGTACGACAAACTAAACGAGTCTTTTATACCTCAGGTCGTTTCGACGACGAGTGTGCTTACACTAGGTGA	Biocat
BgtE-5889	ATGGACTATGTATGTTCAGGGGGCACTCGAATACCAGATAATGACGTGGAAGCAAGAGCTAATCAAATATATTCCAGAGGTGTTTCCCTGAATGCCTCTAGGACACCCGGCCAAGATAGGGTGGAAGATATTGAGTTCGACGGAGATGCCGATTCCGGAGACCTCGCATTCACGGGGGACTTTTACCCTCAAATCACGTCTAGCGGGACATACAAGATCACGGTCGATTACCCCAGCAAGAAGATACTTCTGCTGGAGACCACTGTCTTCGTAGGGGGTAATATTGTCGTGAACTGCAAAAAACACTAA	Biocat
BgtE-20075	ATGGACTGGCAGTGCCATAACGACTGCGTGATTGAAATGAAACACATCAGGAGGAGTGCAGGCGAGACTTTACATCCCAATAGGGACAATTGCCGACTTGGTGTACCGGAGTTAATCAAGAATCTTCCGTGGCGTGATATTGAAGCTCCAGATGAGTGCCTCATTGTAGGGGACAAGCATTATAGTTATCAGGCAGTTTATCGTCTGGATAAAAGCGTTCATTCTGTGTGGGTGGTTGACTATATACCAGACAACTACCAAATTAAAAGATGTGGTCAAGTGTAG	Biocat
BgtE-20037	ATGTCCACAAAATTTCCCTACTTTGTTTGCGACAATGGTCAACTCTTTAAAAACTCCTTAGTGCAGGAAAAAGCTCTGCTGGCAACCCAAGAAATAAGTGACAGGATTTACCCACCCGTCCCGAAGCGAGAGTGTCGTAAGTCCTTTACGTTCCAATTGGAAGACGAGGAACAGGTCTCTCACCGTTACCTTGTCCAGGAGAGTGAGCAGAGTCCAACATATTTATTGTTCCAATTAGTCGGCAGAACGTGGAATCCGTGTACTCGTTACCGACAACTCCAAGAGCCAGAATAG	Biocat
BgtE-20007	ATGGAAGATTATTATGTATGTAATGGAAAAAGAATCCCATACGATACCATCAAGTTAAACGTCGCTTTGTGTCATAAGATCGTATTTGGCAGTGGTGACCGATTTTTCATTCGACCAAGTCGAGACAAAACCTCCACGGCCAACTTCGGGTATATCTTTGATTACGACACGTACAATGAAAGTTGGATTGTAGCTGAGTTCGACAGTAGTAAGAAAATAATATCTGTACAAGCCACAATTTCAGGGGAAGTGTATTCTTGTCATGCCGAGACGATTGAGCAATGA	Biocat
BgtE-20005	ATGGTAAAAAGTCAGAAATGTGGGTCTGTAACTGTGCCTAAGAGCCTGATCGAAGAGAAAATAGACGAAAGCGTGGGTGAACAACCTGTTGAAATCGGTCGTATGCATAGCGTGAATGAGAAACGAGGGGATGTTGTATTTGAATATACCGAACCTAAAAAAGACGGTCTGATGGTTGAGGTTTCTCTCAGCTACTCCATGAAGGGCGAGATTATGTCAATTACAGGTAAAATCAACGGACAGACAGTACGTTGCGTAGAGAAGAAATGGTGGTTCTGA	Biocat
BgtE-5846	ATGGAGGCATACTGGAACTGTAACGGAACGCCTATACTGTACGTGATAGTACGTGATGCAGTCGAGTTGGCTTTCACCTTGCAACCTGGTTCTATTAGTGGTTACCCTTCCATCTACAGGTTGCCGCCGCCGCTGCCCGGCCTCGGTCAATTGCGTCAGTTCCCTGTCATCGCATCTGGAGCAACATGGTTGGGCGGCGATATAATATATTATTTACTGGCTAATGCCGAGATGACTTTCTGCGACGTATTCTCCACCGAGGGCCTGGGATACAGGTGTGACCTGGTAGCCGGCTGA	Biocat
BgtAcSP-30129	ATGCACGAAGCATATACATTAAAGCCAGCAGGACGAAAATCCACTCCGCTGACCCCAGAGAACATGGACGATTTTTCATACCACCTTCTCCAATGTGACGATAAGTATTACAGCAAAGAAAAAGTAGAAGATGCATATAAGCTGGTGTGTAATCAAAAGCTCTTGAGCTATCAGGATCTCGAGACGAATAACGATCTGATTTCAGTCGACGAAAACAGCTTTGCACAAGAGTATTACTTTCCAAAAAATTCTGAGATGGCTCGATTCCATAACCCGAAAAGACACCTTCTCAGTGCTATCTTTACCCCACAGTCCACTTATATTGTTTTTAAGTTTTTCTCTGGCCAAGACAAACATTGTGACTATTTAGGCTTTGTGTATCTCAACAGTGATAATCGA…	Biocat
Bgt_BCG-4	ATGCTCCATATAACAGATGAATTTGGGATTTTTCAGGACGGGGCACGATTGCCAGTTCTCAACTCAAAGTTTGGTATGTCTTGCCAAAGTAATACTTTGTATAACGTGAGACAGATTGAGCGTTTTGCTCGAATGGCCTATAAGGGCATCCAGAATGGGGGCAGCGGAGTGGAAAGTTGTACATTCGCCCCATTCCCAAACGAGGTGTTCTACGCCTATTATATAGGCAAGTCATACGCACAGGCCACTGGGTACGCTGAAAACTACATCATTATTAACTTCGTGGGTCATTTCTATGCAGGTTTCTACCAGTACCAATCTGGAGGCGAAACTGTTAGTAAGTTATGTCAATTTGACTGGGATACGCAGTTCCACAGCATAGGTTACAACTGA	Biocat
BgtE-5838	ATGAAATGCAATTATTTGTGTCCATCTACAATCAAAATCGCAGAGGAAGCTGTGCAGGCTGCCGCCGAAAAAGTGGACCGTAACCCGAAGAAGAAGCATGATACCACTTGGAAGACGGAAAACACGCTTCATATAACATTCGATCTTGAGAACAAGATCATCGACGGTACAGAATACAGTATAAGTGCACGTATTTTTACCCCAGACAACACGATTAGGGTATTTGAGACGGAAACGAAGACAGGTAAACAAAGCTACTGCGACAAGGTCGTAGTTAATGGAGAAGATGAATTAACTTATGACGAAAGTTTCGAGGCAGAGCTCTCAGACGCTGAATCCGAGGATGAGAGCTAA	Biocat
BgtE-5901	ATGGTTCACTGGGAGTGCTTAAACGTAAAGTTTTATGAAACATCAGTGTATCAGGCTGCATTTTTCGCTTGGTCAAATGAGCTGAACACAGTCAACAATTACCCCAAGAGATGTATATGGGAGGACCCAACCGGTATAGATGAACAATTTAGGTCTTTCCCGCTTCAGGCCACCGGTCTCCCTTGGACCTCCGGCACAGTTAGTTACTATGTGGTATCCAATCGTAACAGGAGTAAGTTGAAAGTGTTCTCCGAGCTCAGAGGTGGATTCTTGTGTAATTTGAAAGTGACGGACTAG	Biocat
BgtE-5839	ATGAAGTATGTATGCCCAGGTGGCTACGAGATAACTGAGGAAAAGCTCCTGGTGGTTACCGATAAAGTGGATAGGAATCCAAAAAAAAAGCATGACACGATTTGGAAGACCGAAACCTCTATCCATGTAATGTTTGATCTTGAGAAAACGAAGATCAATAACACTGAGTACCTTATTACAGGGCAAATTTACACACCTAAGAACATAACCTGGTTATACGAAACTGAGATAGAAACAGGTAAGAAGAGCTACTGTGACATCATTGAAGTTAACGAAGAAGATGAACTGTCATATGACGAGTCTTTTGAAGCTGAGTTAAGTGATGACGAATCCGAAGAGAAGGATTTGAGTGATGACGAGTTCGAGGAGAAAGACCTCAGTGACGACGAATCAGAGGAG…	Biocat
BgtAcSP-30541	ATGAGGCCCCACTTCAAGTGTGGTAAAGTCATCGCCTTCACTCTGAAAAGGTTAATTAGCATTGAAGAGGACGACGGGTTCACGATGGCTAGGCCCAATGATCCTAGCGGGCCAAATGGGGAAGAGTACCTTAGTCATAGATACATCACCGTACCTGAAGGTGGGTTTTCAACCACTTACCTGGCACAAGTCATTGATGAGTATCCTTATTTCAGAGCTTTTGAGAGGACCACGCAAATCTGGAAACCATGTGTTTTTATTGAAGATTAG	Biocat
BgtE-5659	ATGCACGGTGAGAACATTGTGTCCAGGGACTCTGAGATAATATGTGGACACAAGAAATTCTCTTACTTAGAAGTGACCGCATCAACTACCGTGAACTATCATAGCGGACAATCTTTCCCCTTCAAGGGGAGGGCCAGATGCGGAACAGTCGGAGCTGCCATGTGGAGGACTCCTCTCCACCGATACGGCAAAAAGAAGTCCACAGGTTGTTTTGTCATCTTTGACTCCTCCTTTAAGATTGTCGACATTATCTTTGATCTGAAAAAGACAAGATATAAGCCGTGCTACATACATCGACAGAATGTCTGTCCTGATAACCGAGGCAACATCGAGGACGGGGCACCAGTAGCCACTCATCCTGATGATTACGCAAAGAAATCTTTATACCACAACGATTTT…	Biocat
BgtE-5923	ATGGCACCCTACAATTGCAACGGAATAGAGATAAACATGAATGATGTGTCCAAAACTTTCGGCCTCGTACATTCAGGTCGTTATGAAAGCCAATTACTCAAAATCTCTCTCGGGGAGCTGTATAGTTATCAGAACGTGTACCTTTTTCCCATGTCATTTGATGACAATTCAAAGGTGAGACAAGGTGAAGAGATTTATCTGGTAATGTCACTCCAGAAGTCTGAATATGGAGCTGTGCAGAAGATCGGTAGCAACTACAGTAAATGCACTTAG	Biocat
BgtE-20032	ATGGCCTTCGGCCCCGATGCTCACTTTTTGTGCAGTCAAGATCACAAAATTTATATTTCTGAAATTCATCAGCAAGAGAACAGAAAGTATTACACCGCTGCCGAGCCGAATGACCCTAGAGGACCAAACGGAGAACAATACTCAGCTCATAGATTCACGAGAGAAGGCTTTAACGGAGAAACAATTAGGTACTTAATACAACCAGCTATAGAGTATCCACACAACCGTGTCTTTGACAAAATAGAAGGTGATTGGCGACCCTGCCTCTATCACGAGTCCTGA	Biocat
BgtE-20068	ATGACAATTGTTAGGTATTCTATGGACCAAGGTGCAGTTTGTGATTCCCAAGCCTATACCGGGTCCATGATTCTTGAGGTGTTTTCACGATATTGCAAATATGAAGGTAACCGATGGATTCTGAGTGGAAATTCCCTGATAGAGAGGTATATGGCTGAGGACCAGACGATGCTTGTTTATCTTCCGCTGCCTATTATCGGCTCTGGTGGTAATATGGATTATCGACAAGTGACTGATAGGTTTATCGTCGTAGACAGCGGTTGTAATTATTACCACGTAACTCGACTGTCCAAGATGGTTGGAGGCGGGCAAAATGAACTGGGAAACCTCGTCTACATCTGCTATCCCCCAATGAACTGA	Biocat
BgtE-20126	ATGTTTGATGGGGCAACGCATGGCGTGGATTGCCAGGACTATAAGTACACGAGTGCTCTGATTAATAACGCCATGGAACTCGCATGTAAGGATAGTCATGGTAACATACTTGACATTAGTACAAGGCCGGTACAAAAATACATCGAAGGTAGGAACACGGAATACTATTGGTTCTTACTTCCTCTCTCTGTTCTGGATAGGTACAAGAATTTCAACTATGCCCAACTGACATCCAATCGAATAATCGTGGATCCCCAGTGCAACTTTCGTAAAGTGGTGAAGTTAAAATATGACATGAACAATAACAATGTAGTCCAGGACTCAGACGTTAACGAATGTTCCAGGACCAATTAG	Biocat
BgtE-20066	ATGGTACGTCCGTACCTGTGCCCGAACGATTACACGGTCACACCTGAACGTATCGAGGAAGCCTTAAAAATTCGTTGGGATTATTTTTTTGCCCAGGATGTGATAGAAGATGGGGTATTATACAGAAGATTCCCTATAAAGTATTTCGCCAACGACTATGGCTCTCCCAGGATGAATATCTACTCAGTAGTCACAGATGAGCAAAGGAATATCCTGCGAGTGGAATACAATGTACGACAAGACTTTTACGAATGCAAGGAAATCTGA	Biocat
BgtE-5979	ATGATGATGCCAATGAGGGATGGTTCAACAGGCTATCCAGTCCCGGTGCAGGACCATAGGTTATGGTTCAGTTGTAGAGGAGTTAACTATGAAAATGAATACCTGTTCCGTGTTCTTAATCACGCCTACGGTCTCATGTCTAGCTTTGCCACCTATCCGGTCCCAACCGAGCGAGTGATTTATGAAAGACGAGGACCATACTACCTCTTCCCCTTATTACAAAACAAACAGATATACGATCTTGGAACTACTTCCGGGCATTACTTAATTTTCAACATAGACAAGGAAATAATGGGCGGTTTTATCATGATTCAGCATTCCTACAACCCGCAGACGACGGTTTGTGTCTATCCTAATGGACTTTCTTATTTACCGCGAAACTGGTGA	Biocat
BgtE-20015	ATGGCATATCAGACGAGTCATATCGCAGAAGATAGGAAAAAATTTGACTGTAATGGTTTTATTATCAAGTACGTTGACTATAGGGATGACTATTTTTTGGCTGCACGTTCCATATTAAATGATGAACACCCGCATCCGACCTCTAGAGGGTTCATTAGTGACTACCTCGGAATCGGCAGCGATACTAGATTCGTTCTGTTTTTAGATGAAAGCTCAGTCACTTTCTACAGTAGTGATTTGAGGATACCTATGAAAACTGAGACAACAAACAGGGGAACTTTACAGACTTCTTACTTCATCATACTTGACAACGAGTCCCGTACAGTTGCCATGTTCATGCGTGTCACAAACACCCATACTGATCGATTTGGCGAATCCTGGACTGGAACGAGCTACAAC…	Biocat
Bgt-3979	ATGCATTTCACTTTGGAGTATCCAGAGTCTAGGGGATTCGACGAAGACACCCTTGACAAATTTCCTTGTGGCGGGCAAAATGACATCAGCGAAATCCGTACGCCATATCCTTTATCAAACGGTGTGATTGCATTAAAAATGGGCCATATAAAATCTCGTGTCCAGGTTACGATTGCACTTGACTCAGACCCGACTACTGCCTTCAATACGGTACTTCGACCTACCTTTCAGGAGACTGGATTAGGAAAATTCTGCATGACGGGTATTTCAATCCCTTCTTCACTGAACGTCCAAGAAGGAATGAACGCAACAATTCAGGTTTTAACGTCCGGTGATGACGATGGCGGCCTCTATAATTGCGCTGACATCGTATTTTCCGCTGCAGCTCCGGTGCCGGTG…	Biocat
BgtAcSP-30986	ATGCAGGAAGATAGGAACGGGACGTGGGTCGGGCCTACTGCTCACCCTATCAGTCCGCTGGCCTTACACCCATCTCCGACCTCATATACAACTTCAACGATCTACACTACGACAGTTTTTACCGTTACTTCATGCGCCCCTGCCGTAACTTTTTGTCCTGAACGAGGGTCTGTTGTTACAAAGACCGTAAGTCTCTATACTACCGTCTGCCCAGTTAGTTCCGCTGTACCACATTTACCTCCCCCGGAGCCGACACCCACTAGCTTCGGCGTATCCACTGTCGAAAAGACTATCGTCAGTACGGTCACAAGCTGCCCGCCGGCAGTACCTAACTGCGACATTGGCAGAGAGGTAACTTCTGTGTCAACGTACACTACCACGTACCCAATTGGCGGCCCG…	Biocat
BgtE-5820	ATGTTATCCCTCCCCGTAGATACAGCCACTTCTCAATTCAACAAAAGACACTTCGATCAGGCAGACGAGTCTAATGCTGGGGGCCAAATCTGTGCCAGCAGCAGTCAAGTCTTCACCGAGTCAGACATCCAGGAAACTGCCCTGCGAGCCTGCCACCTGCTCCACCAACAGAACTTGTTGGACGCATGTACAGAGTGTGTTGAGGTGAGGCCCGAATTTCCGCGTATGTTCACGGGCATTATCGCCGACGAAGTCGGGCACAATCTTCATCATGACAAGCATCAGAAAACCCATGCCCATCCGGGGTCCAACAATGTCCATTATGTTTCTATTGACCATCATACGGACAATGATCACAAAAGTCACTCCAAGCACTTCAACGAACATGAGACTTACTTT…	Biocat
BgtE-5891	ATGGCCGAGATGTATGATTGTGGAAACGGGGCTCGTTTTACCACAGCTAGTATAATGGAATATACATCCCTTGCCACGGCAGGTGGAAAAAGCACGTCAGATCCTACCTTCTCAGGCGAACACATAAAGGGGGCATTTAGGTTCAAAAGAGTTATAAACAACGTCAACAGATACTTCCTTGTGCAATCTCTGCTTCAATATCCTTTTACCCGTCTTTTTGATGTCACATCTGGGCACAATCAGTGCCATATTGTAAATGATTACGCAGAGACCAGCTAA	Biocat
BgtE-20008	ATGATGAAACACTACGTGTGCCCCTTTTCAGCCAGGTTCACTGAAGCCGAGATTAACCAGTTTAGGAATGAGGTGATAGAGAGACGTGCTACTTCTCTCCAAGTGTATGGAATGCACGATGGCGCACCCCTGTACGAGATAAGACAACAAACTGTAGGCGAAGAAACGCACTACTTCCTGTTGAAAGTAAACTTGTCCACCGGTCACTTTCAGGTAGTGGAGAAGAACAACGATGGTTTCCATGAGTGCCGTCTTCAATAA	Biocat
BgtE-10137	ATGGTCATGCCAATGGCCGGAAATTCAGACAGCCAGTATCTCCCGGTACCAGATCCGGCTTACTCATTCAGCTTTACCTGTGGAGGGCAACGAACGTACACCAAGGACACTTTAGACCGATACGTAGACAAAGCACTGGGTCGTATGAACAGCGGTGGAACCGTTTACACGACTCAAGCATTTCAATTTACTAGACCGGGTCCGTACTACATAACGTACATACACCCTGACAGAGATGTGTATCGAACTCAATTTAACCGTGAAGAGCACGTTATATTTGATAGGGAGGGCTTCATAATGGGCGGAATGACATACGAAGCAGTGAATAGCGTACCCAAATACGTTGCATGCCGATTCTCTTCATCTACAAGATTCATGTAA	Biocat
BgtE-20114	ATGAGAGATTTTCAATGTAAGAGTACAACTATCTCTGATGAAGATTTAGAATCAATACGTGTGTTGGCATGTAATAGCCTGCAAACCACCATGGAAACCTCTAAAATAGACATCAAATCAAAAGGCAAGGAGGGTCTTAGCTATGATTGGGACCTGTCAGAACCTCTTGTCCTCGCACAGATGAAGGACGAGTCAATCAGTCAAGTTCAACTCAACTCCAACTGTGAGATTACATCTATAAGAGTCAGCTCCAAGGAGAACGATGACGAGATTTGTACGAAAGAAAAGTCCATCATCAAACGTCAGGATCAATATATGGTGTGCAATGGAGTAACTTTTTGGAAAGAGAGAGTTGAAAGTACTGCTGCTTCCGGTTGCGAGAACGGCGTAATTGACGAC…	Biocat
BgtE-20006	ATGGTCAGGAAATATATTTGCGATGGGGATGAGATCCCCGAAAGAATACTTACCAGTAAAATTGAGGAATCCATTGGTAACTTAGGACTGGCCCCCAGCATAAAATACAAGGTGAACGAAGAACGAGACTCAACGACGTTCTTGCTTAACTCCCCGAACACTATAGGGAAGACCCTCAAAGTGACACTCAGCTATGATTTAAGAGGTGAGATACTGTCCCTTACAGCTACTCATAAAGAAGTGGATGTCACATGTAACGAGGCATAG	Biocat
BgtE-5692	ATGGAGCATGGCTACCTCTGCTCTGACAGCGAGGGAAATACAAATACTACGTATGACCAGGCCCTGGTAGAAGGATCTGTTAAAGACACCTGTCTTCCGGACAGCGAGTTGTCCGCAGCCGAACTTGCCGCTAATGTCGGGGCAAAGAAATATCCAAGGGTCTGGGTGGATTCAGAAAATTACGGGTTTAATGAGACGGTGTTATTGTGGAAATATCAGGGTAACAGCTCTGAGAGCCTCGAAGAGGCAGATGTTCTTGTCTTTACTAACAAGTCTTGTGATATTTTGGGGTTGTTACAAACTTCAGGTGACCAATATACCATTTGTAAAGGTGTGAATGAGCAAAACAACAAGAAGACCTCTTCAGAAATACTTTCCAAAAAACCGAGACCTGGGATT…	Biocat
BgtE-5709	ATGCATTGCATGAAGAAAGGCCAGCAGATAAGTGCTAGTTTTATATCAAATCCTTCTGATGAGATGTTGCCAGGCGCAAACCTCGTCTATTACTGTACTGACGAGGACATTGACTCAAGCATATCCATTACAAACTTAGATGTTTTCCCCGGTATTCCGACGGCTGAAGACTCAACAGAAATTTCCATTTCAGGTATTTTCTTAAAGCCTATTGACCCGAATTCATACGTACTGCTCCGAGATGTGGTTACTGGAGAGCAGCTTAACAGTCAACAGATCCTGATCTGTCCCTTCTTGGAGTCCGTCGGCTATAGTTGTCCTAGTGAGTCAGGACCCTTCCATATGGAGTTCGAGTTCATGGTGGGGAGCCTGCCTATTGTTAAGAGTAATGATATTTAC…	Biocat
BgtE-10122	ATGGAAAATGTCTTCTACTGCCAAGATATGGATTATATGTCCGTCGAAGAAGCAGACTCATTCGCCTCCCAAGCAGTCCCGGACCAAATATACCAATCTGACCCCGTGAGTAGGGGCGATGTTGTGCTTGAAGCATATCACTTTTCTCGAACGAACGCTAATAATGAACCCGGTTATTATCTCATTCAGGTGGTAAATGAACATCGAGTTCTGGTTCTCTGGAAGTATCTGCAAAAAAAGTGGTCCCCCTGTCCCCTTCTGATTAATGAGCCGTAA	Biocat
BgtE-6054	ATGGAAAGATACGGTTATATGTGCCGACCCGACACTCAGCAGTTTATAATGTTCGATCAAGAGTCAGCTCAGCAAACATTGACGGAATATTGCCCTAAAATTCAGCGTGCTACGAACCGTGAATTAAATGATAATACGAGAAAAAACAGGAGCCCCGCATACTTTGACCAAGTTGTGAAACTGGGGTATTCCGAGTACTCAATCGTGGTCCGTGTCCCTGGCCCACATGGTCTGGGGACCGGATTCATTATAACTGATCGTAACTGTGCATTCAGAACCATGCTCTATATGTTCACAAGGGGACTCAGGCGATGCTATTACGGGGCACTGGACAATTTTCTCTATCAAATGGTCAAGGAGCCAGAGTATGCCCCTGTCGAAATAGATAATCCTCATACA…	Biocat
BgtE-20039	ATGGGCAGAGTCACGAATCATATACTTGACCAGTGGAAAAACTTCGACTGCGAAGGCAGAGAATTTAAGGGAACAGTGTTAGATCCACTTAGACAGCAAGCAGCAAAGCGTGTATTAGATCGAGAGGTTCCTCCTGCCGATGAAAGCATGATTATGAATTTGAAGAGTCAAGTCGATAATCTCACCTATGTACTGTATGTTGATGACTACCCAGCTTCCTATTATTTTCAAAAGATTGAGGGTTACAGTACATCTCTGCGTGGGGGTGATTACTTCTATGAAACGGATTACATTTATGTACTCGATGGATATGGCAGAGCATGTGCTATAATGATGAAGAAAAGTACCTATCACTACAGCGCAACTCGATACGAGATCGCAAACGCTCAGGCAACTTAC…	Biocat
BgtE-5710	ATGCATTGTATGAAAAAAGACCAGCAGCTCTCTACTTCTCCCAATTCAGATCCATTTGATGGGCTTTTACCCGGCAGTAATCTGTTGTACTTCTGCTCAGATGAAGATAAAGATTCAAGTATCAGCATAAGCAATCTCGATATCAATCCTTTTCTCCCGACCAGCTACAACCCGATCGATATTACGATCAGCGGCATCCTGCGTAGGCCGTTGGACCCTGCCAGCTACGTTATCATTCGAGATGTTGTGTCTGGAGAACAGCTCAATAGTGAACAAATACTTATTTGCCCATTCTTGGAGAGCTTTGGGCACTCCTGTCCCATTGGCATTACCCCTTTCCACCTGAATCTCCATTTCATGGTTGAATCTCTGCCCGATGTAAAATCCGAACATATTTAT…	Biocat
BgtE-5985	ATGATTCATGCTCACGGCACTACCAGGGATCAAGTTACTGTCTGTGATACACAAAACACGCACTCTATCTCCTGCACAGAACACTATAGCTCCTTGGCCGTTAAACACGTGAAGATCCCACAGCCTGAGCATGAAATCGAGTATCTTGCCAAAGGGCGAACCAGCGTCCACCAGTGCAAAGGAGCACAATATACCGCCTTGCAAGTAACAGAGGGACTCCAAAAGGCATGTACTAATCTTAAAAAGTGGAAAAGCAACAGTGGAAAGAAGGGTTTCAGGCGATTTGGTCGACAAAAAAAAGATAAAAGGTACGGTGGATTGCGTAGGTTGAGAAGGAGAGCACGTAAACAGTTAAAACTGAAGAACAAAAAAAATAACTTTATCTTTAGGCTCCATACC…	Biocat
Bgt-2905	ATGTCACCAGCTCACGTCAACTTACATAGAAAGTTACATAAAAAAAGGGACCTTAACACCGTAAATTGGGAGGCATTAGATTGGCACAACATGGGGATAGACTGGGCTGAGGCCTACGCCAAGGGACAGGCAGCTTCCAGTGACAAGCCGGCAGATCCGGCAGCTTCACCCGAGGCCGCTCCAAGTGACACTGTTGAAGTCCCGCCTCCCGCCGTACCAAAAGCTGATCCACCTAAATCCAACCAGAGCAACGGCGTGGCCGCTGCATCTTTTAGCGAAATCGATAGCAGTACGACATTCACGGGGACAGCCGCTGGATCTGACTTGCTCGGGAGTTCACATCCAGACCACGGTAGTTCCACAGCATTGTGGAATAACCTGGTAGGCGCTAGCAACCAC…	Biocat
Bgt-1611	ATGCAATCTCCGTCAGTATGTTCCCAACCGACCGCCACTATCAATTCCCAGGCCGATGCATCCGCTTTAGCAAGCTGCTCTACATTCCAAGGTAACATAATAGTGGGGCCTGGCGCATCTGGCATAATAAGTATTGATGGACCACAGCAAATAACTGGGAACCTTGTATGCGAGGACGCAGGGGGCCTTACGAGTCTCGGTTCAACTACTATAGGAAGTATCGGCGGGGCTTTTAATCTCAATAACTTAACACTCCTTAGCACTCTCAGTATGGGCGCACTCAAGGCCGCATCTACGATCAACTGGGTTGCCTTGCCAGCCTTGAGCCAATTAAACTTTCCTGCAACTGTTACCAGAAGTAAAAGCGTCACCATTTCAAACACCTTTCTCTCAACTCTT…	Biocat
Bgt_avrF2_9a	ATGGAGGGCAACTGTAATTACAAATGCGGACCCGCTGTGATTGATGGCGACTATGTACGAGAGTGCGTCAAAAGCTACTATGAGTATAAGATGCGAACAATCGACCGAGATTATGGGCCAAATGACCACTTTACCACTGTAACCTTCCCCCTCCAATATCTGCATAAAGAAGTTAGTGCTGATTTCACCGCTCTGCGAGAGATAACCAGTGTTAGGGCTAGTGCACTTGAGCAAGAGATAGAGTGTCTTCCAACCCAACTCAAGCCTTCTTACGGTAAAGCAACTTAA	Biocat
Bgt_avrF2_9b	ATGGAGGGGAATTGTAATTACAAGTGTGGGCCGGCTGTAATAGATGGGGATTATGTCCGAGAGTGCGTAAAGTCATACTACGAGTTTAAGATGCGAACTATTGATCGTGACTATGGGCCTAACGATCACTTTACCACAGTGACATTTCCCTTACAATATCTGCATAAGGAGGTCTCCGCTGATTTTACGGCCCTTCGAGAGATCACATCCGTGCGAGCTAGTGCCTTGGAGCAGGAGATAGAATGTTTACCGACTCAGCTCAAGCCGTCATACGGGAAAGCAACGTAG	Biocat
BgtE-5845	ATGGAATCTTATTGGGATTGCAAAGGGATTCCGATATTATTCAGAACCGTCCATGCCGCAGTGGAGTTAGCCTTTACTAGTCAACCGGGTTCTATCTCCGGCTACCCATCTATTTGTCGAACAACACCTCTGCGAACTGGGCCGGATGAGAGGAGGCAATTTCCGCTTACGGATACCGGGGCAAGGTGGCAGGGTGGAGGTATAACGTACTACGTCGAGGCCACTAGAGACAAGCGACATTGTGAGGTATTTGGGACGGCAGGAGGGGTGTATAAATGTACTTTGGTTCTCCGTGACTAA	Biocat
BgtE-20001	ATGCAGCCTAACTACAATTGCATGGGGGAAGTCATTCCGGGTATTAAACTTGAGAGTATGATCAACGGAGAATACAATTCCCTCATCCAATCTGGGAAAAGGCACGATTCTTTTAATTCTGACGAGAGATTCGGGAAGATTCAGATTGAACTTGTGGCAAGAAACCCTCCCTACGAGGGTTGGGATGTTGTATTTGAGGCCACATTCAACATGCACAAAATCATCACCAAAGCCGAGGCAAGTAGCAGGGGTCATACGGTGCCCTGCTACCCGGTGACAAGGGTGGACTAG	Biocat
Bgt_avrF2_10	ATGACTAGCAATTATCAATGCCATAATAAAGTATTAGGGGCACAGTACATTGATAGAGCAGTAGCCAAGGAATATAACAGGCTTGGACAAAACTTGGGTATTGAGTATGGACCCAGGGAGCAATACGGGACCAAAGAGGTTCTGTGGGTGAAGGCAGTCGCAAATGACGTCGAGTTCAACTGTGAGCCGACTAACTTACCAGCAGTCAAGTTACACTCCGTGGAATTTGGGGACGTGGCATCCGCAGCTTGA	Biocat
BgtE-20048	ATGGCCAGCTATTTCAAGTGCAGCGAGGACCAGAATTTCGCAATCTCAGCACTTGACCGTTTAATTCACTATTGTGATGTTAATATAGCTAAATCTGGAGACCCAGTTGGGCCTGACGGTAAAGCATGCAAGACCAATCGTTGGAGGCAATTTACACCACGAGGCAGCTCTGTGGAGTACATTTTACAGCTCATTGACATTGCCCCTTTTTTCAGGATCTACGAGAAGTCATACAAAGATTACCATTTGAACCCTGACGGCACCTGGGAACTTTGTCCCTACCACAATGATACTTGA	Biocat
Bgt_avrF2_3	ATGGACATAAGCAATTACCTTTGCGACCACGTCGTGCTCGATGCAAAGGATATTGAGGCCGGTGTCGATCGAGCTTTTAGAACTAAAATGCAAGAAACGCTGGGTGCATACGCCCCAGATGATTTCTACAATGAAGGTAGCTATATTGTGAAGTACAAAAGCCCCCGTGGAGTAAACATGGATGTAACGATAAAGATTGGAATCACTTTTAGTGAGGACGTTTTATACGTTAAGGCCGCCGGAGATGGGCAGGAGATTGACTGCCATCCAACTGACAAACCAGCCACTACCAAACGTATAGTCCCATAG	Biocat
BgtE-20004	ATGGCTAACGACTGGGACTGCGGAGAGGTTGTTATCCACGCTAGCCCGTTGGAGGTCCTCATGCAAGATGTAGCTGATAAACGTGAAAGGACTGATGAGGGAAGTTTTACTGACTTTCCCCCCGACCATTTTTTTCGTGTAGAGCGATACGGAGATGACCTCGGCCTTCCGCGAGCCCAATTCCAAATTGAATTTAACAACTTGTACCAGATCCGTTTTGTTGCTATGAAAGTAGATAATGAATATTTCAAGTGTCACGAAAAACAGACAAGGAATTAG	Biocat
BgtE-5880	ATGTCATCCCACATTATGTTTTCATGTCCATCAGGCTACCAGATATTAGAATCTGACGTTCTTGCCGCCGCTAGGAATATCGACCCAAAGGCCAAAATTTATGAATCTTCTGCCTCCAGCACTGGCGACGCACAGTACAAGTTTCAGTTGGGAGTGGAGACGTACAACAATGTGTTGTACCTCTTTAGCGCTATCATCTATTCCAGGGACATGACAGTGCGTGTTTTACAGACAGGATACAAGTCACGAAAGGAGAAGTATTGTGACTTGATAGAGGTCGGTGATGTCTAG	Biocat
BgtE-5842	ATGGCCGCTTATTGGAACTGCAATGGAACCCCAATACCTGATGACAAAGTGAGAGACGCAGTCAACCTGGCCTTTTATTATGCCCCCGGCTCATTCCATGATTACCCTTCTGTCTCCTCTGCTAGATACCGAGGAGCAGGCAGAAAGCAGGTTAGACAGTTTCCTTTAACGACAAGCATAGGAAACTGGCAGGGAGGGGAGGTTGATTTCTACATCTTGACGAATATCGACGCCAGTTTCCTCGAAGTGTTTAGTTCAAAAGGGACTGGACATAAATGCACGTACTTTGAGGGGTAA	Biocat
BgtE-20014	ATGTTTAAGATAGCTCACGTCAGTTCAGAAAGTAAATCTTTTAATTGTTTGGGGCGTCGATTTACAGAAGCCGACTTCTCAGATGAAATAGACCGTGCTAACCGTCAGATCGCCGCTGGTAACATGATCCGAAAGGCCGCAAACATTATCGAACATGAGATCAGGCGTGATGGAGAGCGTAACACAATCTTATACAGCGACGGTGAAACAACGGATTTCTACTTGTACCGACTTTCCGGGCATAAATCTGTCAAAAATGAGAACGGCTATGCATATCATATCGGATATAGCATACTTATTGATAATTGTTACCGTGTATCCGCTATGATGAGTAATGAGGAGTGGGTAGCTCTCGATGAGAATGCCGCAGCTAACCGTCAAGGTAAGATTGGGAGACAG…	Biocat
Bgt_avrF2_23	ATGCACGGTGTCCTTACGGCAACATCCATAGTAGCCAATGCAAGTTCATACAAATGCGAAGACCGTGTGATTGGCCCGGTAACCCTCAATGATCAGATCGAGAAGGCTTATGCTAGTGTCAGGTCTAATCAGAGTCGAAGGTTAATGAGGCAGGAAATCTTGGCATCCAGGGTTTTTATCCCTATAAACATTCAGTTTGATGTCAGTATTAATTACTTGAAGGAGATATTGTCCTTAGAGGCAAGAGTTACAAATCAGTTTCTTACTTGTTACCCTACTACTGAGGAACCACAGTTTAATGGAATACTGGATTGA	Biocat
Bgt_BCG-6	ATGTTTCATCTTATCGACGACGACGAAACCTTCGGTTACTACCCTAAGATACCTATACTCAATAGTAAGTTCGGAATGAAATGTCAGACAAATAATTTATACAACGCAGAAACAATAAAGCAGAAGGTTGACGAGGCTCACAATAATGTTAGGAGTATCACAAGGTTGGAGCAAGGCACATTCACCAGATTCCCCGGTGTCGTACTGTACTCATATTTTATAGGGCAGACTTATGATCCAGAGCAGGATTACCATCCATCCAATTATATCCTCATAGACTCAACTGGTTCTTTTGTGGCAGGCATGAAGTCCTGCGAGGCTAACGATCAGGTTCCCTATAGGGTATGTATGTTTACGGGTGGCACCGACTACACGCGTTACGGTTAG	Biocat
Bgt_avrF2_1	ATGGTATCAAGTAATTACAAATGCGACCGACTCGTATTAGGAGGCGATATCATTGACAGACAAATCGAAAAGACATTTCCAATCTACCAAGGTAACGTTCACCCTGGTTACGAACCTCACCACGTTTTCTCAACGGTGAATTTCTTCGTCTACTATAACTTTGGGAAAGGCACGATTCTCTTTTCTAAGAAAACGCTGTTCCCCACAAACCTTTCAAGAGTGTACCAAGTACAGTTTGCCGTTGAGTTCAGCGTCCAGAAAAAACCGCTTAGTGTTAAGGTGAAGTTTAACGAAAATGAATACACCTGCGAACCCACAACTGAAGAGGCAGATGTCCATCAAGGAATGACCTAA	Biocat
BgtASP-21390	ATGGAGTTTTCTAACTATTTATGCGACCATATCGTAATAAATAAGAAAGACATAGAGTATTCAGTTGACCATGCTTTCAAAAAGCGTATGCAGGCTAACTTAGGAAAGTTCAAACCCGACGAAAAGTTCGGGACTGCTGGTTATATCACGAAATACAAGACGGAGAAGGAAATTTTCGACGTTCATATTATTATCGAATATACAATCAACGAAGAAGTGATATCTGTTATCGCCAAAGGGCGTGGGCAGCAGGTGGTTTGCCACCCCACAGATCAGCCGGCCACGGAATATACAGAAGTAAGCGGGTCAGGCTAA	Biocat
Bgt_BCG-7	ATGTTTGAACTTATTGACGATGATAATGCCTCAAGAAATAATCCTCAAATTCCAGTGTTGAATAGCAAATTCGGCATGAAATGTCACACAAACAACCTCTATAACGCCGAGACTATTAAACAGAACGTGGATGAAGCCCATAACAATGTACGTTTCATCACTCAACTGGAACAGGGATCTTTTACGAGGTTCCCTGGAGTGGTACTTTATTCATATTTTATAGGGAAGAGTTACGTTGCCGAACAAGTTTACTACGCCTCAAACTACATAATTATTGACTCTTCCGGCGTCTTTGTTGCTGGAATGATATCCATCCCCGACAACGATCGAACAGCCTATAAAGTTTGCAAATTTACAGAAGGTACGGAGTATGCTACTTATAGACAACTTTAG	Biocat
BgtE-20034	ATGTTCCTTCCAGGTGCATACTTTTTGTGTTCTGAGGACCGTAAAATCTTCCTGAGTGCCATCGACCATCACGAAAATCCAGAGTTTTATCTGGACGCAGAGCACGACGACCCCTTAGGACCCGATGGCAGGAGATGCTCTGCATATCGTTATTCCGTGATCGGGAATGATGGTAGCACGATTATGACACTGATCCAAGCAACCAGCGAATCTCCATTTAATAGAGTGCTTGAGAAAATCGGAGGGGTCTGGCGACAATGTCCTTTTTATTTAAGGGAGTAA	Biocat
BgtE-20002 (AvrPm3b2/c2)	ATGTATTTGTTTTACCGATGCGGCAATGATTATATCACAGAGCGAGCTTTAATCAACCAGATTAGCATGGAACATAAGAAGTTAACCGGACAGGGCTCTAGTGCTGATTCCTTCCCTGGCGGGCGTGCCACTGCCGAAGTTACGTTTTGGGAGCCCAGTATTTCTAACCCTGGGACTTATCTCGACATAAAAGTGAAGTTTGACATATACAGGCAGATGCTGAGCTTTGAAGTATCCAGTTCTGGTAAGCGAATACCGTGTGAAGGAGATTATGGCGCCGAGATACCTGAGGAAGACTTGGAAGTGTCAGACGAGCCTTATTATGCTAACTAG	Gen9
SvrPm3a1/f1	ATGTTCGACCTCATTGACGATGATGATACTTTCAGAAATAAACCTAAAATCCCGATCCTGAACCGAAAGTTCGGAATGAAGTGTCAGACTAACACTATCTACAATGCTGAGACCATTATGCAAAACCTCGATAAGGTGTACAGCAATAAACTTCTTGCTCACCTAGAGCAGGGGTCCTTTACCCGATTCCCGGGAGTTGTCTTCTACCATTACTTTATTGGTCAATCAAATATTAGCGAACAGGGATACTACCCATCCAATTACATCATCGTGGACTCTCGAGGAGTTTTCGTTGCTGGGATGACATCAATTCCAGGTCTTTACCCTACCGCTTACAAGGTCTGCAAATTTACTGAGGAAACCGAATTTGCAACCTATAGGCGGCAGTAG	Invitrogen
AvrPm3a2/f2	ATGGGTCCTGTCGCAAATGCTAGTTCTTATAAATGTCACGATAGAGTCATTGGTCCAGTGACTCTGAATGACCAGATCGAGAAGGCTTACCGTGAGGCCCTGGAGGCCGGCACGTCACCAAATGGACTTAGGAAAGGCCAGAAATTCGGTTCTCGTTATTTCAACGTGATTCTTAAGAGGGGTGAGGAGAACATTAAAGTTGAATTCTTTGTTGGTATTAACTATCTCAAAGAGATTATTTACCTTCAGGCATATGTCCAGAGCGTTTTACTTGACTGTTACCCCACGACCGAGCGACCACAGTTGAACATTATCTTGCACTAA	Invitrogen
GWAS AvrPm3b2/c2 candidates ; Locus_3 candidates
BgtE-20002; AvrPm3b2/c2	ATGTATTTGTTTTACCGATGCGGCAATGATTATATCACAGAGCGAGCTTTAATCAACCAGATTAGCATGGAACATAAGAAGTTAACCGGACAGGGCTCTAGTGCTGATTCCTTCCCTGGCGGGCGTGCCACTGCCGAAGTTACGTTTTGGGAGCCCAGTATTTCTAACCCTGGGACTTATCTCGACATAAAAGTGAAGTTTGACATATACAGGCAGATGCTGAGCTTTGAAGTATCCAGTTCTGGTAAGCGAATACCGTGTGAAGGAGATTATGGCGCCGAGATACCTGAGGAAGACTTGGAAGTGTCAGACGAGCCTTATTATGCTAACTAG	Gen9
Bgt-51460	ATGTACTTGTTCTATCGTTGCGGTAGCGATAACATTATTGAGGAAGAGTTATACCGACAGATAGAAATGGAGTATGAAAGACTGACTGGAAAGAGACTGCGTGCCAGTGAGTTCCCCGGTGGAATGAAGACCGCTGAGGTCACTTTCTGGGAGCCTAGTACGTCAAACCTCAACTCCGATCTCATGATAAAGGTAATCTTTAACACGAAAAAAGAGATGCTCAGTTTTCAAGTCAGTAGTAGTGGGAAGAGAATACCATGCGTTGGACACAACGGTGATTACATCCCACGAGAGGACATCCAGGTACCAGATAATGACATGTACGATGATTAG	Biocat
Bgt-55150_96224)	ATGTTAACACACTACAACTGTCGAGAAACTTACATAACAGTCGAAAGTGTTAAGCGTCGTGTAAAGGAGCGTTACAACAACCTTATAGAGAGAGGATTCGTACCGTCTCAACACGAGGAGGGAACTGAATTTGGTCGTACAGTGTACTCTTATCCGTCCATGAGTGGACAGAACGATAGACTCGAAGTTACCATTTCATTCGACAAAAACCAAAGAGTGCTTTCAGTAGACGGCGTGGAATCAGGAAGTCGTTTTAATTGCCCAGGTGTCCATATCGACATCGATCTGGACAGCTAG	Invitrogen
Bgt-55150_94202)	ATGTTAACACACTACAACTGTCGAGAAACTTACATAACAGTCGAAAGTGTTAAGCGTCGTGTAGAAGAGCGTTACAACAACCTTATAGAGAGAGGATTCGTACCGTCTCAACACGAGGAGGGAACTGAATTTGGTCGTACAGTGTACTCTTATCCGTCCATGAGTGGACAGAACGATAGACTCGAAGTTACCATTTCATTCGACAAATATCAAAGAGTGCTTTCAGTAGACGGCGTGGAATCAGGAAGTCGTTTTAATTGCCCAGGTGTCCATATCGACATCGATCTGGACAGCTAG	Invitrogen
BgtE_ng2_94202)	ATGCTGACCCATTACAACTGCCGAGAAAATTATATCCCGGTTCAGTCTGTGAAGCGTAGGGTGGAGGAGAGATACAACGACTTGATCGAAAGAGGATACGTCCCGTCTCAACACGAAGAGGGGACAGAGTTTGGGAGGACCGTGTATTCCGCTATCAGTGCAACCTCCAGCGACGATAGACTCGAAGTGACAATATCTTTCGATAAGAATCAGCGTGTACTGAGTGTTAATGGGTATTTGTCTGGACTGCGATTTATCTGCCCTGGTGTGCATATCGATATTGACTTAGACTCTTGA	Twist Bioscience
BgtE-20002_I ; AvrPm3b2/c2_I	ATGTACTTATTTTACAGATGTGGTAATGATTATATTACCGAAAGGGCACTGATAAATCAGATTAACATGGAACACAAGAAGTTGACGGGACAGGGCTCTTCCGCTGACAGTTTCCCTGGAGGGAGAGCTACAGCCGAAGTCACGTTTTGGGAGCCTTCAATAAGCAATCCTGGAACATACCTCGACATTAAAGTCAAATTCGACATTTACCGACAAATGCTTTCTTTCGAGGTGTCAAGTAGTGGAAAGAGGATACCCTGTGAAGGGGATTATGGAGCAGAAATCCCGGAAGAGGACTTGGAGGTCTCCGATGAGCCATATTATGCCAACTAA	Biocat
epitope tagged AvrPm3
HA-AvrPm3a2/f2	ATGTACCCATACGATGTTCCAGATTACGCTGGTCCTGTCGCAAATGCTAGTTCTTATAAATGTCACGATAGAGTCATTGGTCCAGTGACTCTGAATGACCAGATCGAGAAGGCTTACCGTGAGGCCCTGGAGGCCGGCACGTCACCAAATGGACTTAGGAAAGGCCAGAAATTCGGTTCTCGTTATTTCAACGTGATTCTTAAGAGGGGTGAGGAGAACATTAAAGTTGAATTCTTTGTTGGTATTAACTATCTCAAAGAGATTATTTACCTTCAGGCATATGTCCAGAGCGTTTTACTTGACTGTTACCCCACGACCGAGCGACCACAGTTGAACATTATCTTGCACTAA	SDM on AvrPm3a2/f2
FLAG-AvrPm3a2/f2	ATGGACTACAAAGACGATGACGACAAGGGTCCTGTCGCAAATGCTAGTTCTTATAAATGTCACGATAGAGTCATTGGTCCAGTGACTCTGAATGACCAGATCGAGAAGGCTTACCGTGAGGCCCTGGAGGCCGGCACGTCACCAAATGGACTTAGGAAAGGCCAGAAATTCGGTTCTCGTTATTTCAACGTGATTCTTAAGAGGGGTGAGGAGAACATTAAAGTTGAATTCTTTGTTGGTATTAACTATCTCAAAGAGATTATTTACCTTCAGGCATATGTCCAGAGCGTTTTACTTGACTGTTACCCCACGACCGAGCGACCACAGTTGAACATTATCTTGCACTAA	SDM on AvrPm3a2/f2
AvrPm3a2/f2-HA	ATGGGTCCTGTCGCAAATGCTAGTTCTTATAAATGTCACGATAGAGTCATTGGTCCAGTGACTCTGAATGACCAGATCGAGAAGGCTTACCGTGAGGCCCTGGAGGCCGGCACGTCACCAAATGGACTTAGGAAAGGCCAGAAATTCGGTTCTCGTTATTTCAACGTGATTCTTAAGAGGGGTGAGGAGAACATTAAAGTTGAATTCTTTGTTGGTATTAACTATCTCAAAGAGATTATTTACCTTCAGGCATATGTCCAGAGCGTTTTACTTGACTGTTACCCCACGACCGAGCGACCACAGTTGAACATTATCTTGCACTACCCATACGATGTTCCAGATTACGCTTAA	SDM on AvrPm3a2/f2
AvrPm3a2/f2-FLAG	ATGGGTCCTGTCGCAAATGCTAGTTCTTATAAATGTCACGATAGAGTCATTGGTCCAGTGACTCTGAATGACCAGATCGAGAAGGCTTACCGTGAGGCCCTGGAGGCCGGCACGTCACCAAATGGACTTAGGAAAGGCCAGAAATTCGGTTCTCGTTATTTCAACGTGATTCTTAAGAGGGGTGAGGAGAACATTAAAGTTGAATTCTTTGTTGGTATTAACTATCTCAAAGAGATTATTTACCTTCAGGCATATGTCCAGAGCGTTTTACTTGACTGTTACCCCACGACCGAGCGACCACAGTTGAACATTATCTTGCACGACTACAAAGACGATGACGACAAGTAA	SDM on AvrPm3a2/f2
HA-AvrPm3b2/c2	ATGTACCCATACGATGTTCCAGATTACGCTTATTTGTTTTACCGATGCGGCAATGATTATATCACAGAGCGAGCTTTAATCAACCAGATTAGCATGGAACATAAGAAGTTAACCGGACAGGGCTCTAGTGCTGATTCCTTCCCTGGCGGGCGTGCCACTGCCGAAGTTACGTTTTGGGAGCCCAGTATTTCTAACCCTGGGACTTATCTCGACATAAAAGTGAAGTTTGACATATACAGGCAGATGCTGAGCTTTGAAGTATCCAGTTCTGGTAAGCGAATACCGTGTGAAGGAGATTATGGCGCCGAGATACCTGAGGAAGACTTGGAAGTGTCAGACGAGCCTTATTATGCTAACTAG	SDM on AvrPm3b2/c2 (BgtE-20002)
FLAG-AvrPm3b2/c2	ATGGACTACAAAGACGATGACGACAAGTATTTGTTTTACCGATGCGGCAATGATTATATCACAGAGCGAGCTTTAATCAACCAGATTAGCATGGAACATAAGAAGTTAACCGGACAGGGCTCTAGTGCTGATTCCTTCCCTGGCGGGCGTGCCACTGCCGAAGTTACGTTTTGGGAGCCCAGTATTTCTAACCCTGGGACTTATCTCGACATAAAAGTGAAGTTTGACATATACAGGCAGATGCTGAGCTTTGAAGTATCCAGTTCTGGTAAGCGAATACCGTGTGAAGGAGATTATGGCGCCGAGATACCTGAGGAAGACTTGGAAGTGTCAGACGAGCCTTATTATGCTAACTAG	SDM on AvrPm3b2/c2 (BgtE-20002)
AvrPm3b2/c2-HA	ATGTATTTGTTTTACCGATGCGGCAATGATTATATCACAGAGCGAGCTTTAATCAACCAGATTAGCATGGAACATAAGAAGTTAACCGGACAGGGCTCTAGTGCTGATTCCTTCCCTGGCGGGCGTGCCACTGCCGAAGTTACGTTTTGGGAGCCCAGTATTTCTAACCCTGGGACTTATCTCGACATAAAAGTGAAGTTTGACATATACAGGCAGATGCTGAGCTTTGAAGTATCCAGTTCTGGTAAGCGAATACCGTGTGAAGGAGATTATGGCGCCGAGATACCTGAGGAAGACTTGGAAGTGTCAGACGAGCCTTATTATGCTAACTACCCATACGATGTTCCAGATTACGCTTAG	SDM on AvrPm3b2/c2 (BgtE-20002)
AvrPm3b2/c2-FLAG	ATGTATTTGTTTTACCGATGCGGCAATGATTATATCACAGAGCGAGCTTTAATCAACCAGATTAGCATGGAACATAAGAAGTTAACCGGACAGGGCTCTAGTGCTGATTCCTTCCCTGGCGGGCGTGCCACTGCCGAAGTTACGTTTTGGGAGCCCAGTATTTCTAACCCTGGGACTTATCTCGACATAAAAGTGAAGTTTGACATATACAGGCAGATGCTGAGCTTTGAAGTATCCAGTTCTGGTAAGCGAATACCGTGTGAAGGAGATTATGGCGCCGAGATACCTGAGGAAGACTTGGAAGTGTCAGACGAGCCTTATTATGCTAACGACTACAAAGACGATGACGACAAGTAG	SDM on AvrPm3b2/c2 (BgtE-20002)
HA-AvrPm3d3	ATGTACCCATACGATGTTCCAGATTACGCTGTGATCTTCGATTGCTCAGGGGTAATCATAAATGGAGATGTGGTAAGGAGAGTACAAGCCACGGGTAACCGAGCCAGTATAAGTAAATCCAGCTTCATACACGGAGATTCAACTAGGACGTATGAGTATTTTGATATTCATCCGAACGGACAATATAGCAGGGACTATACGGGCTTTGCTTGTTTTTCTGACACAAGCTTGCCAAAACCCGATGTAAGGGAACACAGAGAGGACGCCTGGTGGCCGTGCAGTTCAAGTGTCATCTGA	SDM on AvrPm3d3 (BgtE-20069b)
FLAG-AvrPm3d3	ATGGACTACAAAGACGATGACGACAAGGTGATCTTCGATTGCTCAGGGGTAATCATAAATGGAGATGTGGTAAGGAGAGTACAAGCCACGGGTAACCGAGCCAGTATAAGTAAATCCAGCTTCATACACGGAGATTCAACTAGGACGTATGAGTATTTTGATATTCATCCGAACGGACAATATAGCAGGGACTATACGGGCTTTGCTTGTTTTTCTGACACAAGCTTGCCAAAACCCGATGTAAGGGAACACAGAGAGGACGCCTGGTGGCCGTGCAGTTCAAGTGTCATCTGA	SDM on AvrPm3d3 (BgtE-20069b)
AvrPm3d3-HA	ATGGTGATCTTCGATTGCTCAGGGGTAATCATAAATGGAGATGTGGTAAGGAGAGTACAAGCCACGGGTAACCGAGCCAGTATAAGTAAATCCAGCTTCATACACGGAGATTCAACTAGGACGTATGAGTATTTTGATATTCATCCGAACGGACAATATAGCAGGGACTATACGGGCTTTGCTTGTTTTTCTGACACAAGCTTGCCAAAACCCGATGTAAGGGAACACAGAGAGGACGCCTGGTGGCCGTGCAGTTCAAGTGTCATCTACCCATACGATGTTCCAGATTACGCTTGA	SDM on AvrPm3d3 (BgtE-20069b)
AvrPm3d3-FLAG	ATGGTGATCTTCGATTGCTCAGGGGTAATCATAAATGGAGATGTGGTAAGGAGAGTACAAGCCACGGGTAACCGAGCCAGTATAAGTAAATCCAGCTTCATACACGGAGATTCAACTAGGACGTATGAGTATTTTGATATTCATCCGAACGGACAATATAGCAGGGACTATACGGGCTTTGCTTGTTTTTCTGACACAAGCTTGCCAAAACCCGATGTAAGGGAACACAGAGAGGACGCCTGGTGGCCGTGCAGTTCAAGTGTCATCGACTACAAAGACGATGACGACAAGTGA	SDM on AvrPm3d3 (BgtE-20069b)
AvrPm3a2/f2 formae speciales variants
AvrPm3a2/f2_Bgd	ATGGGGCCGGTCGCAAATGCATCTAGCTACAAGTGTCAAGACAGGGTAATTGGTCCCGTGACGCTGAATGATCAAATCGAAAAAGCATACCGAGAGGCCCTTGAGGCAGGAACCTCTCCTAAAGGGCTCAGAAAGGGTCAGAAATTTGGGTCTCGTTATTTCAATGTGATACTCAAACGAGAAGAGGAGGATATAAAAGTCGAATTTTTCGTCGGCATAAACTACCTTAAGGAGATAATTTACTTGCAGGCATACGTGTTGAGCCAGCTTCTCGACTGTTATCCCACTACGGAGAGGCCCCAGTTAAACATTATTTTACACTAG	Biocat
HA-AvrPm3a2/f2_Bgd	ATGTACCCATACGATGTTCCAGATTACGCTGGTCCTGTCGCAAATGCTAGTTCTTATAAATGTCAAGATAGAGTCATTGGTCCAGTGACTCTGAATGACCAGATCGAGAAGGCTTACCGTGAGGCCCTGGAGGCCGGCACGTCACCAAAGGGACTTAGGAAAGGCCAGAAATTCGGTTCTCGTTATTTCAACGTGATTCTTAAGAGGGAAGAGGAGGATATTAAAGTTGAATTCTTTGTTGGTATTAACTATCTCAAAGAGATTATTTACCTTCAGGCATATGTCCTTAGCCAATTACTTGACTGTTACCCCACGACCGAGCGACCACAGTTGAACATTATCTTGCACTAA	Biocat
FLAG-AvrPm3a2/f2_Bgd	ATGGACTACAAAGACGATGACGACAAGGGTCCTGTCGCAAATGCTAGTTCTTATAAATGTCAAGATAGAGTCATTGGTCCAGTGACTCTGAATGACCAGATCGAGAAGGCTTACCGTGAGGCCCTGGAGGCCGGCACGTCACCAAAGGGACTTAGGAAAGGCCAGAAATTCGGTTCTCGTTATTTCAACGTGATTCTTAAGAGGGAAGAGGAGGATATTAAAGTTGAATTCTTTGTTGGTATTAACTATCTCAAAGAGATTATTTACCTTCAGGCATATGTCCTTAGCCAATTACTTGACTGTTACCCCACGACCGAGCGACCACAGTTGAACATTATCTTGCACTAA	Biocat
AvrPm3b2/c2 natural haplotypes & formae speciales variants
AvrPm3b2/c2_B	ATGTACTTATTCTACAGGTGTGGTAATGACTACATCACTGAAAGAGCTTTGATCAACCAAATCTCTATGGAACACAAAAAGTTGACGGGTCAAGGATCCTCTGCCGATAGCTTTCCCGGCGGACGAGCCACTGCCGAGGTAACTTTTTGGGAACCCAGCATTTCAAACCCAGGTACGTGTTTGGATATTAAGGTCAAGTTCGATATTTACAGGCAAATGTTGTCCTTCGAAGTTTCCAGCAGCGGTAAGAGGATCCCCTGTGAAGGGGATTACGGGGCTGAAATCCCTGAGGAGGACTTGGAGGTATCCGATGAACCATACTACGCAAATTGA	Biocat
AvrPm3b2/c2_C	ATGTACTTGTTTTATCGATGTGGTAATGATTATATCACAGAAAGAGCTTTAATAGATCAAATTTCAATGGAGCACAAAAAACTCACAGGGCAAGGGAGCAGCGCAGACTCTTTTCCGGGAGGTCGAGCCACTGCTGAGGTAACATTCTGGGAGCCATCAATATCAAATCCCGGCACATATCTGGATATAAAGGTTAAATTCGACATATACAGACAAATGCTCAGCTTTGAGGTAAGTTCTAGCGGCAAGAGGATTCCGTGCGAAGGCGACTACGGAGCCGAGATCCCGGAGGAAGATCTCGAAGTGTCAGACGAGCCCTACTACGCCAATTAG	Invitrogen
AvrPm3b2/c2_D	ATGTATCTGTTTTACCGTTGTGGAAATGACCATATCACCGAGCGAGCCCTGATTAACCAGATCTCTATGGAGCATAAAAAGTTGACAGGTCAAGGATCCAGCGCCGATTCCTTTCCTGGAGGTCGAGCTACGGCTGAAGTGACTTTTTGGGAACCGAGCATTTCAAATCCTGGAACGTATTTAGACATAAAGGTCAAATTCGACATTTACCGACAGATGCTTTCATTCGAGGTGTCCTCATCTGGGAAAAGAATACCATGTGAGGGCGACTATGGAGCAGAGATACCAGAGGAAGATTTGGAAGTAAGCGACGAACCCTACTACGCCAACTGA	Biocat
AvrPm3b2/c2_F	ATGTACCTTTTTTATAGATGCGGTTCCGACAATATCACTGAACGTGCTCTTATCAACCAAATATCTATGGAGCACAAAAAGCTCACAGGTCAGGGAAGCTCTGCTGACAGTTTCCCAGGAGGAAGAGCTACAGCAGAAGTGACGTTTTGGGAGCCTAGTATAAGTAACCCTGGCACCTACCTCGATATAAAAGTGAAATTCGATATTTACCGTCAAATGTTATCTTTCGAGGTTTCTTCATCAGGAAAAAGAATCCCATGCGAAGGCGACTACGGGGCTGAGATCCCAGAAGAGGATTTAGAGGTGAGCGATGAGCCATACTACGCCAACTAG	Biocat
AvrPm3b2/c2_I	ATGTACTTATTTTACAGATGTGGTAATGATTATATTACCGAAAGGGCACTGATAAATCAGATTAACATGGAACACAAGAAGTTGACGGGACAGGGCTCTTCCGCTGACAGTTTCCCTGGAGGGAGAGCTACAGCCGAAGTCACGTTTTGGGAGCCTTCAATAAGCAATCCTGGAACATACCTCGACATTAAAGTCAAATTCGACATTTACCGACAAATGCTTTCTTTCGAGGTGTCAAGTAGTGGAAAGAGGATACCCTGTGAAGGGGATTATGGAGCAGAAATCCCGGAAGAGGACTTGGAGGTCTCCGATGAGCCATATTATGCCAACTAA	Biocat
AvrPm3b2/c2_J	ATGTACTTATTTTGTCGTTGCGGGAACGACTACATAACGGAGCGTGCCTTAATAAATCAGATTTCTATGGAACATAAGAAGCTCACTGGTCAAGGTTCATCAGCTGACTCATTCCCCGGCGGCAGAGCCACAGCAGAAGTGACTTTTTGGGAACCGTCTATATCTAATCCCGGAACTTACTTAGATATAAAAGTCAAATTCGACATATACCGTCAGATGTTAAGCTTTGAAGTTAGTTCTAGCGGGAAGAGAATACCATGCGAGGGAGATTATGGTGCAGAGATTCCAGAAGAAGACCTTGAAGTATCAGACGAACCATACTACGCCAACTAG	Biocat
AvrPm3b2/c2_K	ATGTATCTTTTCTACAGATGCGGCAATGACCACATTACCGAACGTGCCCTCATAAATCAGATCAGTATGGAGCACAAAAAATTAACCGGCCAGGGATCCTCCGCCGATTCCTTTCCCGGAGGCCGTGCAACAGCAGAGGTGACTTTCTGGGAGCCATCTATATCTAACCCAGGAACGTACCTTGACATAAAAGTAAAGTTTGACATTTATAGACAAATGCTTTCATTCGAAGTTTCATCATCAGGGAAACGAATACCTTGTGAGGGCGATTACGGAGTCGAGATTCCCGAGGAGGACCTTGAAGTGAGCGATGAGCCATATTACGCCAATTAA	Biocat
AvrPm3b2/c2_Bgd	ATGTACCTTTTTTATCGTTGCGGGAACGATTATATTACTGAACGTGCTTTGATTAATCAGATCAGCATGGAACACAAAAAATTAACGGGCCAAGGAAGCTCTGTTGACAGCTTCCCAGGTGGCAGGGCCACAGCAGAAGTCACCTTTTGGGAGCCTTCAATAAGCAGTCCGGGGACATATCTTGATATTAAAGTTAAATTTAACATATACAGGCAGATGTTGTCTTTCGAAGTCTCCAGTTCAGGTAAAAGAATACCGTGTGAGGGTGACTATGGTGCTGAGATACCCGAAGAGGATCTCGAAGTCTCCGACGAACCGTATTACGCCAATTAA	Biocat
AvrPm3b2/c2_Bgs	ATGTACTTATTTTACAGATGCGGGAATGATTATATTACGGAGCGTGCTTTAATCAACCAAATAAGTATGGAACACAAGAAGCTGACGGGCCAGGGGTCCTCCGTTGACAGTTTTCCAGGAGGCCGAGCTACAGCCGAAGTTACGTTTTGGGAGCCTTCTATATCAAATCCAGGTACATACCTCGACATAAAAGTGAAATTCAATATCTACCGTCAAATGTTGTCCTTCGAAGTTTCAAGTTCCGGCAAAATCATACCCTGCCAGGGCGACTATGGAGCCGAGATACCGGAGGAAGACTTAGAAGTTTCAGATGAGCCATACTACGCTAATTGA	Biocat
AvrPm3b2/c2 single SNP variants
AvrPm3b2/c2_N29S	ATGTACCTTTTCTATAGGTGTGGGAGCGATTACATCACCGAACGAGCACTCATTAACCAAATAAGCATGGAGCACAAAAAACTCACGGGACAGGGTAGCTCAGCAGACAGCTTTCCCGGTGGACGTGCCACTGCCGAGGTTACTTTTTGGGAACCGTCCATCTCCAACCCAGGTACCTACCTCGACATTAAAGTAAAATTCGATATATATAGGCAAATGTTGAGCTTTGAAGTAAGCTCAAGTGGGAAGAGGATACCCTGTGAAGGCGACTATGGGGCAGAGATCCCCGAAGAAGATTTGGAAGTCTCTGATGAACCTTACTATGCAAACTAG	Biocat
AvrPm3b2/c2_Y31N	ATGTACTTGTTTTATCGTTGCGGCAATGACAACATCACGGAGAGGGCTTTGATAAACCAGATAAGTATGGAGCACAAAAAACTGACAGGGCAGGGCTCCTCCGCAGATTCTTTTCCAGGCGGGAGGGCAACCGCCGAAGTGACATTCTGGGAACCTTCCATATCTAACCCCGGCACCTACCTCGACATCAAAGTAAAGTTCGATATTTACAGACAAATGTTGTCCTTTGAAGTGAGCTCCAGTGGAAAGAGAATACCCTGTGAGGGCGACTACGGAGCAGAGATACCTGAAGAGGACCTCGAAGTGTCAGACGAACCGTACTATGCTAACTAG	Biocat
AvrPm3b2/c2_A55V	ATGTATCTTTTCTATCGTTGCGGTAATGATTACATCACAGAACGAGCACTCATTAATCAGATTAGTATGGAACATAAGAAACTTACCGGTCAGGGTTCTAGTGTAGATAGCTTTCCTGGGGGTAGAGCCACTGCCGAGGTCACATTTTGGGAACCCAGTATCAGCAATCCAGGGACATACCTCGACATCAAGGTAAAATTTGACATCTATCGTCAGATGTTGTCCTTTGAGGTGAGTAGTAGCGGCAAAAGGATACCTTGTGAAGGCGATTATGGGGCCGAAATACCTGAGGAGGATCTTGAGGTAAGCGATGAGCCCTACTATGCCAACTAA	Biocat
AvrPm3b2/c2_N76S	ATGTACTTGTTTTATAGATGTGGCAATGACTACATAACCGAGCGAGCTTTGATTAACCAAATCAGTATGGAACATAAGAAGCTCACGGGCCAGGGTTCTAGTGCCGACTCTTTCCCCGGAGGTCGTGCTACGGCAGAGGTGACTTTTTGGGAACCCAGCATATCTTCTCCCGGTACGTACCTGGACATAAAGGTTAAATTCGATATATATAGACAGATGTTATCTTTCGAAGTATCCAGTAGCGGGAAACGTATCCCGTGTGAAGGAGACTATGGGGCAGAGATTCCAGAGGAGGACCTCGAAGTTTCAGATGAACCATATTATGCCAATTAA	Biocat
AvrPm3b2/c2_D88N	ATGTACCTGTTCTACAGATGCGGTAATGACTATATCACAGAGAGGGCATTAATCAACCAGATTAGCATGGAGCACAAAAAGCTCACAGGCCAAGGGAGTAGTGCAGATTCCTTTCCCGGTGGTAGAGCAACGGCCGAAGTCACTTTCTGGGAGCCGTCTATATCAAACCCTGGTACTTACCTTGACATCAAAGTCAAATTCAACATTTACCGACAAATGCTCTCCTTTGAGGTTAGCTCCAGCGGGAAAAGGATACCCTGCGAGGGTGACTATGGCGCTGAGATACCTGAGGAGGATTTAGAAGTCTCTGATGAACCATACTATGCTAATTGA	Biocat
AvrPm3b2/c2_R104I	ATGTATCTCTTTTACCGATGTGGGAATGACTATATTACTGAAAGAGCTCTGATCAACCAGATAAGCATGGAACATAAGAAACTGACGGGACAAGGCTCCTCAGCCGACTCATTTCCTGGGGGACGAGCCACAGCCGAAGTAACTTTCTGGGAGCCGAGTATATCCAATCCGGGAACTTACCTTGATATAAAGGTCAAATTTGACATATATCGACAGATGCTTAGTTTTGAAGTTAGTAGCTCAGGCAAGATAATCCCATGTGAGGGCGATTATGGGGCCGAAATACCTGAAGAGGACCTTGAGGTAAGTGACGAACCTTATTATGCTAACTGA	Biocat
AvrPm3b2/c2_E108Q	ATGTATTTGTTCTACCGTTGCGGTAATGACTATATTACTGAACGTGCTCTCATCAATCAGATATCCATGGAACATAAAAAGCTGACAGGCCAAGGGAGTTCCGCAGATTCTTTTCCAGGGGGTCGTGCTACGGCAGAAGTTACATTTTGGGAGCCTTCAATATCTAACCCTGGGACCTATTTGGATATCAAGGTAAAGTTCGATATCTACAGACAGATGTTGTCCTTTGAGGTGTCTTCAAGTGGGAAAAGGATTCCGTGCCAGGGCGACTATGGTGCAGAAATCCCTGAAGAGGACCTGGAAGTATCCGACGAGCCGTATTATGCTAACTGA	Biocat
AvrPm3b2/c2_A113V	ATGTATTTATTTTATCGTTGTGGGAATGATTACATAACTGAGCGTGCTCTGATCAACCAAATTAGCATGGAGCATAAGAAATTGACAGGCCAAGGAAGTTCAGCCGACAGCTTCCCTGGTGGAAGGGCTACCGCCGAGGTTACCTTCTGGGAGCCCTCTATCTCAAACCCTGGGACCTATCTCGACATCAAAGTAAAGTTTGACATTTACAGGCAGATGCTCAGCTTCGAGGTCAGCTCCAGCGGAAAACGAATACCCTGTGAAGGGGACTACGGGGTTGAGATCCCCGAGGAAGACTTGGAAGTTTCAGACGAACCGTATTATGCAAACTAG	Twist Bioscience
AvrPm3b2/c2 natural haplotypes, formae speciales variants, single SNP variants (HA epitope tagged - C-terminal)
AvrPm3b2/c2_B	ATGTATTTGTTTTACCGATGCGGCAATGATTATATCACAGAGCGAGCTTTAATCAACCAGATTAGCATGGAACATAAGAAGTTAACCGGACAGGGCTCTAGTGCTGATTCCTTCCCTGGCGGGCGTGCCACTGCCGAAGTTACGTTTTGGGAGCCCAGTATTTCTAACCCTGGGACTTGTCTCGACATAAAAGTGAAGTTTGACATATACAGGCAGATGCTGAGCTTTGAAGTATCCAGTTCTGGTAAGCGAATACCGTGTGAAGGAGATTATGGCGCCGAGATACCTGAGGAAGACTTGGAAGTGTCAGACGAGCCTTATTATGCTAACTACCCATACGATGTTCCAGATTACGCTTAG	Biocat
AvrPm3b2/c2_C	ATGTATTTGTTTTACCGATGCGGCAATGATTATATCACAGAGCGAGCTTTAATCGATCAGATTAGCATGGAACATAAGAAGTTAACCGGACAGGGCTCTAGTGCTGATTCCTTCCCTGGCGGGCGTGCCACTGCCGAAGTTACGTTTTGGGAGCCCAGTATTTCTAACCCTGGGACTTATCTCGACATAAAAGTGAAGTTTGACATATACAGGCAGATGCTGAGCTTTGAAGTATCCAGTTCTGGTAAGCGAATACCGTGTGAAGGAGATTATGGCGCCGAGATACCTGAGGAAGACTTGGAAGTGTCAGACGAGCCTTATTATGCTAACTACCCATACGATGTTCCAGATTACGCTTAG	Biocat
AvrPm3b2/c2_D	ATGTATTTGTTTTACCGATGCGGCAATGATCATATCACAGAGCGAGCTTTAATCAACCAGATTAGCATGGAACATAAGAAGTTAACCGGACAGGGCTCTAGTGCTGATTCCTTCCCTGGCGGGCGTGCCACTGCCGAAGTTACGTTTTGGGAGCCCAGTATTTCTAACCCTGGGACTTATCTCGACATAAAAGTGAAGTTTGACATATACAGGCAGATGCTGAGCTTTGAAGTATCCAGTTCTGGTAAGCGAATACCGTGTGAAGGAGATTATGGCGCCGAGATACCTGAGGAAGACTTGGAAGTGTCAGACGAGCCTTATTATGCTAACTACCCATACGATGTTCCAGATTACGCTTAG	Biocat
AvrPm3b2/c2_F	ATGTATTTGTTTTACCGATGCGGCTCTGATAATATCACAGAGCGAGCTTTAATCAACCAGATTAGCATGGAACATAAGAAGTTAACCGGACAGGGCTCTAGTGCTGATTCCTTCCCTGGCGGGCGTGCCACTGCCGAAGTTACGTTTTGGGAGCCCAGTATTTCTAACCCTGGGACTTATCTCGACATAAAAGTGAAGTTTGACATATACAGGCAGATGCTGAGCTTTGAAGTATCCAGTTCTGGTAAGCGAATACCGTGTGAAGGAGATTATGGCGCCGAGATACCTGAGGAAGACTTGGAAGTGTCAGACGAGCCTTATTATGCTAACTACCCATACGATGTTCCAGATTACGCTTAG	Biocat
AvrPm3b2/c2_I	ATGTATTTGTTTTACCGATGCGGCAATGATTATATCACAGAGCGAGCTTTAATCAACCAGATTAATATGGAACATAAGAAGTTAACCGGACAGGGCTCTAGTGCTGATTCCTTCCCTGGCGGGCGTGCCACTGCCGAAGTTACGTTTTGGGAGCCCAGTATTTCTAACCCTGGGACTTATCTCGACATAAAAGTGAAGTTTGACATATACAGGCAGATGCTGAGCTTTGAAGTATCCAGTTCTGGTAAGCGAATACCGTGTGAAGGAGATTATGGCGCCGAGATACCTGAGGAAGACTTGGAAGTGTCAGACGAGCCTTATTATGCTAACTACCCATACGATGTTCCAGATTACGCTTAG	Biocat
AvrPm3b2/c2_J	ATGTATTTGTTTTGTCGATGCGGCAATGATTATATCACAGAGCGAGCTTTAATCAACCAGATTAGCATGGAACATAAGAAGTTAACCGGACAGGGCTCTAGTGCTGATTCCTTCCCTGGCGGGCGTGCCACTGCCGAAGTTACGTTTTGGGAGCCCAGTATTTCTAACCCTGGGACTTATCTCGACATAAAAGTGAAGTTTGACATATACAGGCAGATGCTGAGCTTTGAAGTATCCAGTTCTGGTAAGCGAATACCGTGTGAAGGAGATTATGGCGCCGAGATACCTGAGGAAGACTTGGAAGTGTCAGACGAGCCTTATTATGCTAACTACCCATACGATGTTCCAGATTACGCTTAG	Biocat
AvrPm3b2/c2_K	ATGTATTTGTTTTACCGATGCGGCAATGATCATATCACAGAGCGAGCTTTAATCAACCAGATTAGCATGGAACATAAGAAGTTAACCGGACAGGGCTCTAGTGCTGATTCCTTCCCTGGCGGGCGTGCCACTGCCGAAGTTACGTTTTGGGAGCCCAGTATTTCTAACCCTGGGACTTATCTCGACATAAAAGTGAAGTTTGACATATACAGGCAGATGCTGAGCTTTGAAGTATCCAGTTCTGGTAAGCGAATACCGTGTGAAGGAGATTATGGCGTTGAGATACCTGAGGAAGACTTGGAAGTGTCAGACGAGCCTTATTATGCTAACTACCCATACGATGTTCCAGATTACGCTTAG	Biocat
AvrPm3b2/c2_Bgd	ATGTATTTGTTTTACCGATGCGGCAATGATTATATCACAGAGCGAGCTTTAATCAACCAGATTAGCATGGAACATAAGAAGTTAACCGGACAGGGCTCTAGTGTTGATTCCTTCCCTGGCGGGCGTGCCACTGCCGAAGTTACGTTTTGGGAGCCCAGTATTTCTTCTCCTGGGACTTATCTCGACATAAAAGTGAAGTTTAATATATACAGGCAGATGCTGAGCTTTGAAGTATCCAGTTCTGGTAAGCGAATACCGTGTGAAGGAGATTATGGCGCCGAGATACCTGAGGAAGACTTGGAAGTGTCAGACGAGCCTTATTATGCTAACTACCCATACGATGTTCCAGATTACGCTTAG	Biocat
AvrPm3b2/c2_Bgs	ATGTATTTGTTTTACCGATGCGGCAATGATTATATCACAGAGCGAGCTTTAATCAACCAGATTAGCATGGAACATAAGAAGTTAACCGGACAGGGCTCTAGTGTTGATTCCTTCCCTGGCGGGCGTGCCACTGCCGAAGTTACGTTTTGGGAGCCCAGTATTTCTAACCCTGGGACTTATCTCGACATAAAAGTGAAGTTTAATATATACAGGCAGATGCTGAGCTTTGAAGTATCCAGTTCTGGTAAGATTATACCGTGTCAAGGAGATTATGGCGCCGAGATACCTGAGGAAGACTTGGAAGTGTCAGACGAGCCTTATTATGCTAACTACCCATACGATGTTCCAGATTACGCTTAG	Biocat
AvrPm3b2/c2_N29S	ATGTATTTGTTTTACCGATGCGGCTCTGATTATATCACAGAGCGAGCTTTAATCAACCAGATTAGCATGGAACATAAGAAGTTAACCGGACAGGGCTCTAGTGCTGATTCCTTCCCTGGCGGGCGTGCCACTGCCGAAGTTACGTTTTGGGAGCCCAGTATTTCTAACCCTGGGACTTATCTCGACATAAAAGTGAAGTTTGACATATACAGGCAGATGCTGAGCTTTGAAGTATCCAGTTCTGGTAAGCGAATACCGTGTGAAGGAGATTATGGCGCCGAGATACCTGAGGAAGACTTGGAAGTGTCAGACGAGCCTTATTATGCTAACTACCCATACGATGTTCCAGATTACGCTTAG	Biocat
AvrPm3b2/c2_Y31N	ATGTATTTGTTTTACCGATGCGGCAATGATAATATCACAGAGCGAGCTTTAATCAACCAGATTAGCATGGAACATAAGAAGTTAACCGGACAGGGCTCTAGTGCTGATTCCTTCCCTGGCGGGCGTGCCACTGCCGAAGTTACGTTTTGGGAGCCCAGTATTTCTAACCCTGGGACTTATCTCGACATAAAAGTGAAGTTTGACATATACAGGCAGATGCTGAGCTTTGAAGTATCCAGTTCTGGTAAGCGAATACCGTGTGAAGGAGATTATGGCGCCGAGATACCTGAGGAAGACTTGGAAGTGTCAGACGAGCCTTATTATGCTAACTACCCATACGATGTTCCAGATTACGCTTAG	Biocat
AvrPm3b2/c2_A55V	ATGTATTTGTTTTACCGATGCGGCAATGATTATATCACAGAGCGAGCTTTAATCAACCAGATTAGCATGGAACATAAGAAGTTAACCGGACAGGGCTCTAGTGTTGATTCCTTCCCTGGCGGGCGTGCCACTGCCGAAGTTACGTTTTGGGAGCCCAGTATTTCTAACCCTGGGACTTATCTCGACATAAAAGTGAAGTTTGACATATACAGGCAGATGCTGAGCTTTGAAGTATCCAGTTCTGGTAAGCGAATACCGTGTGAAGGAGATTATGGCGCCGAGATACCTGAGGAAGACTTGGAAGTGTCAGACGAGCCTTATTATGCTAACTACCCATACGATGTTCCAGATTACGCTTAG	Biocat
AvrPm3b2/c2_N76S	ATGTATTTGTTTTACCGATGCGGCAATGATTATATCACAGAGCGAGCTTTAATCAACCAGATTAGCATGGAACATAAGAAGTTAACCGGACAGGGCTCTAGTGCTGATTCCTTCCCTGGCGGGCGTGCCACTGCCGAAGTTACGTTTTGGGAGCCCAGTATTTCTTCTCCTGGGACTTATCTCGACATAAAAGTGAAGTTTGACATATACAGGCAGATGCTGAGCTTTGAAGTATCCAGTTCTGGTAAGCGAATACCGTGTGAAGGAGATTATGGCGCCGAGATACCTGAGGAAGACTTGGAAGTGTCAGACGAGCCTTATTATGCTAACTACCCATACGATGTTCCAGATTACGCTTAG	Biocat
AvrPm3b2/c2_D88N	ATGTATTTGTTTTACCGATGCGGCAATGATTATATCACAGAGCGAGCTTTAATCAACCAGATTAGCATGGAACATAAGAAGTTAACCGGACAGGGCTCTAGTGCTGATTCCTTCCCTGGCGGGCGTGCCACTGCCGAAGTTACGTTTTGGGAGCCCAGTATTTCTAACCCTGGGACTTATCTCGACATAAAAGTGAAGTTTAATATATACAGGCAGATGCTGAGCTTTGAAGTATCCAGTTCTGGTAAGCGAATACCGTGTGAAGGAGATTATGGCGCCGAGATACCTGAGGAAGACTTGGAAGTGTCAGACGAGCCTTATTATGCTAACTACCCATACGATGTTCCAGATTACGCTTAG	Biocat
AvrPm3b2/c2_R104I	ATGTATTTGTTTTACCGATGCGGCAATGATTATATCACAGAGCGAGCTTTAATCAACCAGATTAGCATGGAACATAAGAAGTTAACCGGACAGGGCTCTAGTGCTGATTCCTTCCCTGGCGGGCGTGCCACTGCCGAAGTTACGTTTTGGGAGCCCAGTATTTCTAACCCTGGGACTTATCTCGACATAAAAGTGAAGTTTGACATATACAGGCAGATGCTGAGCTTTGAAGTATCCAGTTCTGGTAAGATTATACCGTGTGAAGGAGATTATGGCGCCGAGATACCTGAGGAAGACTTGGAAGTGTCAGACGAGCCTTATTATGCTAACTACCCATACGATGTTCCAGATTACGCTTAG	Biocat
AvrPm3b2/c2_E108Q	ATGTATTTGTTTTACCGATGCGGCAATGATTATATCACAGAGCGAGCTTTAATCAACCAGATTAGCATGGAACATAAGAAGTTAACCGGACAGGGCTCTAGTGCTGATTCCTTCCCTGGCGGGCGTGCCACTGCCGAAGTTACGTTTTGGGAGCCCAGTATTTCTAACCCTGGGACTTATCTCGACATAAAAGTGAAGTTTGACATATACAGGCAGATGCTGAGCTTTGAAGTATCCAGTTCTGGTAAGCGAATACCGTGTCAAGGAGATTATGGCGCCGAGATACCTGAGGAAGACTTGGAAGTGTCAGACGAGCCTTATTATGCTAACTACCCATACGATGTTCCAGATTACGCTTAG	Biocat
AvrPm3b2/c2_A113V	ATGTATTTGTTTTACCGATGCGGCAATGATTATATCACAGAGCGAGCTTTAATCAACCAGATTAGCATGGAACATAAGAAGTTAACCGGACAGGGCTCTAGTGCTGATTCCTTCCCTGGCGGGCGTGCCACTGCCGAAGTTACGTTTTGGGAGCCCAGTATTTCTAACCCTGGGACTTATCTCGACATAAAAGTGAAGTTTGACATATACAGGCAGATGCTGAGCTTTGAAGTATCCAGTTCTGGTAAGCGAATACCGTGTGAAGGAGATTATGGCGTTGAGATACCTGAGGAAGACTTGGAAGTGTCAGACGAGCCTTATTATGCTAACTACCCATACGATGTTCCAGATTACGCTTAG	Biocat
AvrPm3d3 natural haplotypes and formae speciales variants
AvrPm3d3	ATGGTGATCTTCGATTGCTCAGGGGTAATCATAAATGGAGATGTGGTAAGGAGAGTACAAGCCACGGGTAACCGAGCCAGTATAAGTAAATCCAGCTTCATACACGGAGATTCAACTAGGACGTATGAGTATTTTGATATTCATCCGAACGGACAATATAGCAGGGACTATACGGGCTTTGCTTGTTTTTCTGACACAAGCTTGCCAAAACCCGATGTAAGGGAACACAGAGAGGACGCCTGGTGGCCGTGCAGTTCAAGTGTCATCTGA	SDM on BgtE-20069_chimeric (Gen9)
BgtE-20069a_96224	ATGGTGATCTTCGATTGCTCAGGGGTAATCATAAATGGAGATGTGGTAAGGAGAGTACAAGCCACGGGTAACCGAGCCAGTATAAGTAAATCCAGCTCTATACACGGAGATTCAACTAGGACGTATGAGTATTTTGATATTCATCCGAACGGACAATATAGCAGGGACTATACGGGCTTTGCTTGTTTTTCTGACATAAGCTTGCCAAAACCCGATGTAAGGGAACACAGAGAGGACGCCTGGTGGCCGTGCAGTTCAAGTGTCATCTGA	SDM on BgtE-20069_chimeric (Gen9)
BgtE-20069a_94202	ATGGTGATCTTTGACTGTAGCGGAGTGATAATAAATGGCGACGTAGTCAGGAGAGTACAGGCTACTGGAAACAGGGCAAGTATTAGCAAGTCTAGCTCTATTCACGGCGACAGCACCCGAACATACGAATACTTCGACATTCACCCGAACGGTCAATACTCAAAGGACTATACCGGTTTCGCCTGCTTCAGCGACATTTCTTTACCGAAGCCCGATGTGCGAGAACACCGAGAGGATGCCTGGTGGCCTTGTTCTTCCTCAGTAATTTAG	Biocat
AvrPm3d3_Bgs	ATGGTGATTTTTGACTGTAGTGGTGTGATCATAAACGGAGACGTCGTTAGGAGGGTCCAGGCAACAGGCAACAGGGCCAGTATAAGCAAGTCTTCTTTCGTTCATGGTGATTCTTCAACTACTTATGAGTATTTCGACATACACCCTAACGGTCAGTATAGTCGAGACTACACCGGGTTCGCCTGCTTTAGCGGAACCAGCTTGCCAAACCCGGATGTTCGTGAGCATCGAGAAGACACCTGGTGGCCGTGTTCATCTAGCGAAATTTAA	Invitrogen
AvrPm3d3_Bgd	ATGGTCATCTTCGACTGCTCTGGCGTTATTATCAACGGGGATGTGGTAAGGCGAGTACAGGCTACAGGCAATCGAGCAAGCATCAGCAAGTCCAGTTTTGTTCACGGCGACAGCTCAACGACCTATGAGTATTTTGACATTCATCCGAATGGTCAATACTCCAGGGACTATACTGGTTTTGCCTGCTTCAGCGGAACGTCCCTGCCCAAACCTGACGTGCGAGAGCACAGGGAAGATATTTGGTGGCCCTGCTCTTCTAGCGAAATATGA	Biocat
AvrPm3d3 single SNP variants
AvrPm3d3_G33D	ATGGTGATCTTCGATTGTTCTGGGGTAATTATTAACGATGATGTAGTGCGAAGAGTCCAGGCCACCGGGAATCGAGCCTCAATATCTAAATCCAGCTTCATTCACGGTGACAGCACGCGAACCTATGAATATTTTGACATCCATCCTAATGGCCAGTATAGTAGGGATTATACAGGGTTCGCCTGTTTCTCAGACACATCTTTGCCTAAACCGGACGTGCGTGAACACAGGGAGGACGCTTGGTGGCCCTGCTCTAGCAGCGTTATCTAG	Biocat
AvrPm3d3_V39I	ATGGTGATATTCGATTGTTCAGGGGTGATAATTAATGGTGACGTTGTTCGACGAATCCAAGCTACTGGCAATAGAGCAAGCATATCAAAGTCTAGCTTCATCCACGGCGACAGCACGCGAACTTATGAATATTTCGATATACATCCTAATGGGCAGTACAGTAGAGACTACACCGGATTCGCTTGCTTCTCTGACACAAGTCTCCCGAAGCCTGACGTTCGTGAACACCGAGAAGATGCCTGGTGGCCCTGCTCATCATCAGTGATCTAA	Biocat
AvrPm3d3_F53S	ATGGTTATTTTTGATTGTTCAGGGGTAATTATAAACGGGGACGTAGTTAGAAGAGTGCAAGCAACTGGAAATAGGGCCTCCATATCAAAGAGTTCCAGTATTCACGGCGATAGCACGAGGACCTATGAGTACTTCGACATCCATCCGAACGGCCAATACTCTAGGGATTACACGGGGTTCGCCTGTTTTAGTGATACTTCTTTACCGAAGCCGGATGTGAGAGAGCATAGGGAAGACGCCTGGTGGCCGTGCTCCTCTAGCGTGATATAA	Biocat
AvrPm3d3_I54V	ATGGTTATCTTTGATTGCAGCGGCGTAATTATCAATGGGGATGTTGTCAGGCGAGTACAAGCAACCGGGAACCGTGCTTCCATCTCTAAATCTTCATTCGTTCACGGGGATAGCACTCGTACCTATGAATATTTTGATATTCACCCGAATGGACAATACAGTAGGGATTATACCGGATTCGCTTGTTTTAGCGATACATCACTCCCAAAGCCTGATGTAAGGGAACATAGGGAGGATGCTTGGTGGCCCTGCAGTTCCTCAGTGATATAA	Biocat
AvrPm3d3_T59S	ATGGTTATATTTGATTGCTCAGGTGTCATCATTAACGGCGATGTAGTTCGTAGGGTCCAGGCTACAGGTAATAGGGCCAGCATCTCCAAAAGCAGCTTTATTCATGGAGATTCTTCTAGAACCTATGAGTACTTCGATATTCATCCCAATGGTCAGTATTCACGAGACTACACCGGGTTTGCTTGTTTTTCCGATACATCCTTACCGAAGCCGGATGTGAGGGAACATCGAGAAGACGCCTGGTGGCCGTGTTCCTCAAGTGTCATCTAG	Biocat
AvrPm3d3_R60T	ATGGTGATTTTTGACTGTAGCGGGGTAATCATAAATGGGGACGTGGTGCGTAGAGTCCAGGCAACAGGGAATCGTGCTAGTATCAGTAAGAGTTCATTCATTCATGGTGACAGTACCACAACTTATGAATACTTTGACATACACCCGAACGGTCAATACTCACGTGATTACACGGGCTTTGCCTGTTTTTCCGATACATCACTCCCGAAGCCAGATGTCAGGGAGCATAGAGAGGATGCTTGGTGGCCGTGCTCTTCTTCAGTGATATAG	Biocat
AvrPm3d3_T61R	ATGGTCATCTTTGACTGCTCAGGAGTTATTATCAACGGAGATGTAGTGCGTAGGGTGCAGGCTACCGGAAATCGAGCTTCAATATCCAAATCTTCATTCATTCACGGAGATTCCACACGAAGGTATGAATACTTCGACATTCACCCTAACGGTCAGTATAGTCGTGACTATACTGGATTTGCTTGTTTCTCAGATACTTCACTTCCTAAACCGGACGTTCGTGAACATAGGGAGGACGCTTGGTGGCCCTGTTCCAGTAGCGTTATCTAA	Biocat
AvrPm3d3_S74T	ATGGTCATCTTTGACTGCAGCGGCGTTATTATCAACGGCGACGTTGTGAGACGAGTGCAGGCCACGGGGAACCGAGCCAGTATAAGTAAGTCCAGCTTCATTCATGGAGACTCCACAAGGACCTACGAGTATTTCGATATACACCCCAACGGGCAGTATACAAGGGATTACACGGGATTTGCTTGTTTTAGCGATACCTCTCTCCCCAAACCCGATGTGAGAGAACATAGAGAGGACGCCTGGTGGCCTTGTTCATCATCCGTGATCTAG	Biocat
AvrPm3d3_R75K	ATGGTCATCTTTGATTGCTCCGGGGTTATTATTAACGGAGACGTTGTAAGAAGGGTACAGGCAACTGGTAATCGAGCCAGTATAAGTAAGTCAAGTTTTATTCATGGAGACTCAACAAGGACATACGAGTACTTTGATATACACCCGAATGGTCAGTATAGTAAGGATTATACAGGTTTTGCTTGCTTTTCTGACACCTCATTGCCTAAACCTGACGTTAGGGAACACAGGGAAGACGCATGGTGGCCTTGTAGCTCCAGCGTAATTTGA	Biocat
AvrPm3d3_Y77F	ATGGTTATTTTCGATTGCTCAGGCGTAATCATCAATGGCGATGTGGTGCGAAGAGTGCAAGCCACAGGAAATCGAGCCAGTATCTCCAAATCATCCTTCATCCATGGAGATAGTACCAGAACCTATGAGTATTTCGACATACATCCTAATGGGCAGTACTCACGAGACTTCACGGGTTTTGCTTGCTTCTCAGATACGTCCCTTCCGAAGCCGGATGTGAGGGAGCATCGTGAGGACGCTTGGTGGCCATGTTCCTCCTCTGTGATATGA	Biocat
AvrPm3d3_D85G	ATGGTTATATTTGATTGTAGCGGAGTGATCATCAACGGTGATGTGGTCAGAAGAGTTCAGGCAACCGGGAATCGAGCATCCATATCAAAGTCATCATTTATTCATGGAGATAGTACCCGTACATACGAATACTTTGACATTCACCCGAACGGGCAGTATTCTCGTGATTATACGGGATTCGCCTGTTTTTCTGGTACATCCCTTCCCAAACCTGACGTCCGTGAACACAGGGAAGATGCCTGGTGGCCCTGTTCCTCCTCTGTTATCTAG	Biocat
AvrPm3d3_T86I	ATGGTGATCTTCGATTGCTCAGGGGTAATCATAAATGGAGATGTGGTAAGGAGAGTACAAGCCACGGGTAACCGAGCCAGTATAAGTAAATCCAGCTTCATACACGGAGATTCAACTAGGACGTATGAGTATTTTGATATTCATCCGAACGGACAATATAGCAGGGACTATACGGGCTTTGCTTGTTTTTCTGACATAAGCTTGCCAAAACCCGATGTAAGGGAACACAGAGAGGACGCCTGGTGGCCGTGCAGTTCAAGTGTCATCTGA	Gen9
AvrPm3d3_K90N	ATGGTGATTTTCGATTGTTCAGGAGTGATTATCAACGGTGATGTCGTCAGGAGGGTGCAGGCAACAGGCAATCGAGCAAGCATAAGCAAAAGTTCCTTCATTCACGGCGACAGCACTAGGACATATGAGTATTTCGATATACACCCCAACGGTCAATACTCAAGAGATTACACGGGTTTCGCTTGTTTCTCCGACACGTCCCTGCCAAATCCTGATGTTCGAGAACATAGGGAAGACGCTTGGTGGCCTTGCAGTTCTAGCGTCATATAA	Biocat
AvrPm3d3_V93M	ATGGTGATTTTCGACTGTTCTGGCGTGATTATTAACGGAGATGTGGTGCGTCGAGTCCAAGCCACCGGGAACCGAGCCTCAATAAGCAAGAGCTCCTTTATTCATGGGGACTCAACTCGAACTTACGAATATTTCGACATCCATCCTAACGGCCAATACAGCAGAGACTATACGGGGTTTGCCTGTTTCTCTGATACAAGTTTACCGAAACCGGATATGCGTGAACATAGGGAGGACGCTTGGTGGCCCTGTTCCAGTTCTGTGATATGA	Biocat
AvrPm3d3_H96N	ATGGTAATTTTTGATTGCTCAGGCGTAATCATAAATGGAGACGTTGTTCGTAGGGTCCAGGCTACGGGAAACAGGGCCTCCATATCAAAGTCAAGTTTTATACACGGAGACAGTACTAGAACTTATGAATACTTTGACATCCATCCAAATGGGCAGTATAGCAGAGATTACACAGGGTTTGCTTGTTTTAGCGATACATCCTTACCTAAACCAGATGTGCGTGAAAATCGTGAGGACGCATGGTGGCCCTGTTCAAGTAGTGTGATATAA	Biocat
AvrPm3d3_R97S	ATGGTTATTTTCGACTGTAGCGGCGTCATCATTAATGGCGATGTAGTCCGACGAGTTCAGGCTACCGGGAACAGAGCAAGCATCTCTAAATCATCCTTCATACATGGCGATAGCACTCGAACATACGAATACTTCGATATTCACCCAAACGGTCAGTATTCTAGGGACTATACCGGCTTCGCTTGCTTTAGCGATACATCCCTGCCCAAGCCAGACGTAAGAGAACATTCAGAAGACGCCTGGTGGCCGTGTTCCTCATCAGTCATTTAA	Biocat
AvrPm3d3_A100T	ATGGTTATATTCGACTGTTCCGGCGTTATCATTAACGGCGACGTTGTCCGTCGTGTGCAAGCTACCGGGAACCGAGCTTCTATCTCAAAAAGCAGTTTTATACACGGCGACTCAACTCGAACTTATGAGTACTTTGATATACACCCGAACGGCCAGTATTCTAGGGATTATACAGGGTTCGCCTGTTTTTCAGACACCAGTCTCCCGAAACCTGATGTCAGGGAGCATCGTGAAGATACATGGTGGCCCTGCTCAAGCTCAGTAATCTAG	Biocat
AvrPm3d3_A100I	ATGGTAATTTTTGATTGTAGTGGGGTCATAATAAATGGTGATGTTGTAAGAAGAGTTCAGGCCACTGGGAATCGTGCCAGCATTTCAAAGAGCAGTTTTATCCACGGCGACTCAACCAGAACTTACGAATACTTCGACATACATCCAAATGGGCAGTATTCCCGAGACTACACGGGGTTTGCTTGTTTCTCAGATACATCCCTCCCCAAACCTGACGTGCGAGAGCATCGTGAAGACATATGGTGGCCGTGCAGTTCTTCTGTCATCTGA	Biocat
AvrPm3d3_S106L	ATGGTGATATTTGACTGCTCTGGAGTTATCATAAACGGAGACGTAGTCAGAAGAGTGCAAGCCACGGGAAATCGTGCATCTATTAGCAAATCAAGTTTTATTCATGGCGACTCTACCAGGACCTATGAGTATTTTGATATACACCCCAACGGCCAATACAGTCGTGATTACACAGGCTTTGCCTGCTTCAGTGATACTAGTTTGCCAAAGCCGGATGTGCGAGAGCATAGAGAGGATGCTTGGTGGCCGTGTAGCCTTAGCGTAATCTGA	Biocat
AvrPm3d3_V108E	ATGGTCATATTTGATTGTTCCGGTGTGATTATTAACGGAGATGTCGTGAGGCGAGTCCAAGCTACCGGTAACAGGGCCTCCATTAGCAAAAGCTCTTTTATTCATGGGGACTCAACAAGGACCTATGAGTACTTCGATATACACCCCAATGGTCAGTATTCCAGGGATTATACGGGGTTTGCCTGCTTTTCAGATACTTCCCTTCCAAAACCAGACGTGAGAGAGCATCGTGAGGACGCCTGGTGGCCATGCTCCTCAAGCGAAATATAG	Biocat
AvrPm3d3_V108G	ATGGTCATTTTTGACTGCTCAGGTGTCATCATAAACGGGGATGTGGTTAGACGAGTGCAGGCTACGGGGAACCGAGCATCCATATCCAAATCTTCTTTTATCCACGGAGACAGTACAAGAACTTACGAATACTTTGATATACACCCCAATGGTCAATACTCACGAGACTACACAGGCTTTGCTTGCTTTTCCGATACGAGTTTACCTAAGCCAGATGTGAGAGAACACAGGGAAGATGCATGGTGGCCTTGCAGCTCTTCTGGGATCTAG	Biocat
AvrPm3b2/c2 - Bgt-51460 swaps (no epitope tag)
AvrPm3b2/c2	ATGTATTTGTTTTACCGATGCGGCAATGATTATATCACAGAGCGAGCTTTAATCAACCAGATTAGCATGGAACATAAGAAGTTAACCGGACAGGGCTCTAGTGCTGATTCCTTCCCTGGCGGGCGTGCCACTGCCGAAGTTACGTTTTGGGAGCCCAGTATTTCTAACCCTGGGACTTATCTCGACATAAAAGTGAAGTTTGACATATACAGGCAGATGCTGAGCTTTGAAGTATCCAGTTCTGGTAAGCGAATACCGTGTGAAGGAGATTATGGCGCCGAGATACCTGAGGAAGACTTGGAAGTGTCAGACGAGCCTTATTATGCTAACTAG	Gen9
Bgt-51460	ATGTACTTGTTCTATCGTTGCGGTAGCGATAACATTATTGAGGAAGAGTTATACCGACAGATAGAAATGGAGTATGAAAGACTGACTGGAAAGAGACTGCGTGCCAGTGAGTTCCCCGGTGGAATGAAGACCGCTGAGGTCACTTTCTGGGAGCCTAGTACGTCAAACCTCAACTCCGATCTCATGATAAAGGTAATCTTTAACACGAAAAAAGAGATGCTCAGTTTTCAAGTCAGTAGTAGTGGGAAGAGAATACCATGCGTTGGACACAACGGTGATTACATCCCACGAGAGGACATCCAGGTACCAGATAATGACATGTACGATGATTAG	Biocat
AvrPm3b_swap_aa22_aa43_to_Bgt-51460 (#1)	ATGTATCTCTTCTACCGTTGCGGGAATGACTACATTACCGAAAGAGCTCTCATTAACCAAATTAGCATGGAGTATGAAAGGTTGACAGGAAAAAGGTTAAGAGCTAGCGAGTTTCCGGGGGGAATGAAAACCGCTGAAGTTACATTTTGGGAGCCATCAACCTCCAATCTTAACTCCGATTTGATGATCAAGGTTATCTTCAACACTAAGAAAGAGATGCTCAGCTTCCAAGTCAGCAGCTCTGGTAAGAGAATCCCATGTGTTGGACATAACGGTGACTATATCCCTAGAGAGGACATCCAGGTGCCAGACAACGATATGTACGACGATTAG	Biocat
AvrPm3b_swap_aa44_aa70_to_Bgt-51460 (#2)	ATGTATCTGTTTTACCGTTGTGGCAGCGACAACATTATAGAAGAAGAATTGTACCGACAAATTGAAATGGAACACAAAAAGCTGACCGGACAAGGATCATCAGCAGATAGTTTCCCCGGCGGTAGGGCCACAGCCGAAGTAACTTTCTGGGAGCCCTCAACGAGTAATTTGAACAGTGATCTTATGATAAAAGTAATCTTCAATACCAAAAAAGAAATGTTGAGCTTCCAGGTGTCAAGTAGCGGAAAGCGAATCCCATGTGTGGGCCATAATGGGGATTATATCCCCAGGGAAGACATCCAAGTGCCAGACAATGATATGTATGACGACTAG	Biocat
AvrPm3b_swap_aa71_aa100_to_Bgt-51460 (#3)	ATGTACCTTTTCTACAGATGCGGTAGTGACAACATCATAGAAGAAGAACTTTACCGTCAGATTGAAATGGAATATGAGAGGCTTACCGGCAAGCGTCTGCGAGCTTCAGAATTTCCAGGAGGAATGAAGACCGCTGAGGTTACATTCTGGGAACCCTCAATTTCAAACCCAGGCACCTACCTGGACATCAAAGTCAAATTTGACATATATAGACAGATGTTATCATTCGAAGTCTCATCAAGCGGTAAGAGGATTCCCTGTGTCGGCCACAATGGAGATTACATCCCGCGAGAAGATATCCAAGTGCCCGACAATGATATGTACGACGACTGA	Biocat
AvrPm3b_swap_aa100_end_to_Bgt-51460 (#4)	ATGTACTTATTTTACCGTTGTGGTTCCGATAACATTATCGAAGAGGAGCTCTATCGACAGATAGAGATGGAGTACGAACGTCTTACCGGAAAACGTCTGCGAGCATCCGAATTTCCGGGCGGCATGAAGACGGCTGAAGTGACTTTCTGGGAACCGTCTACGAGCAATTTGAACAGTGACCTGATGATCAAGGTCATCTTTAACACCAAAAAGGAGATGTTGAGCTTCCAGGTATCAAGTTCCGGCAAACGAATACCTTGTGAGGGGGACTATGGAGCCGAGATCCCCGAAGAAGATCTGGAAGTGTCAGACGAACCGTATTACGCCAATTAA	Biocat
Bgt-51460_swap_aa22_aa43_to_AvrPm3b (#5)	ATGTACCTCTTCTACCGTTGTGGATCCGATAACATAATCGAAGAGGAGTTATATCGTCAAATAGAAATGGAACATAAGAAACTGACCGGACAGGGCTCAAGTGCCGATTCCTTTCCAGGGGGAAGGGCAACTGCCGAAGTGACATTTTGGGAGCCCTCTATCTCTAATCCGGGGACATATCTTGATATAAAGGTCAAGTTCGACATCTACAGACAAATGCTGTCCTTTGAGGTCTCAAGCAGCGGAAAAAGGATCCCTTGCGAGGGAGATTATGGTGCCGAGATACCTGAGGAAGACTTGGAGGTGTCCGATGAACCCTACTATGCCAACTAA	Biocat
Bgt-51460_swap_aa44_aa70_to_AvrPm3b (#6)	ATGTACCTCTTCTACAGGTGCGGCAACGACTATATTACCGAACGAGCCCTGATAAATCAAATTAGCATGGAGTATGAACGTCTCACCGGCAAGAGACTTAGGGCTTCAGAGTTCCCTGGGGGCATGAAGACGGCTGAAGTAACTTTTTGGGAACCATCTATTTCAAACCCCGGTACATACCTGGATATAAAGGTGAAATTTGATATCTACAGGCAGATGTTAAGCTTCGAGGTATCATCCTCTGGAAAACGTATCCCTTGTGAGGGTGATTACGGCGCAGAGATTCCAGAGGAAGACTTGGAAGTCAGCGACGAGCCATACTACGCTAACTAG	Biocat
Bgt-51460_swap_aa71_aa100_to_AvrPm3b (#7)	ATGTATTTGTTTTACCGTTGCGGGAATGATTATATAACGGAACGTGCATTGATAAACCAGATCTCAATGGAGCACAAGAAGCTGACCGGACAGGGGAGCAGCGCAGATTCTTTCCCAGGGGGAAGGGCCACCGCTGAAGTTACTTTTTGGGAGCCCTCTACGTCCAACCTTAATTCTGACTTGATGATTAAAGTCATCTTTAATACAAAAAAGGAGATGCTGAGTTTTCAGGTGTCCTCCAGCGGTAAACGAATCCCTTGCGAAGGAGATTATGGGGCAGAGATCCCGGAAGAGGATCTGGAAGTTTCCGACGAACCTTATTATGCAAACTGA	Biocat
Bgt-51460_swap_aa100_end_to_AvrPm3b (#8)	ATGTATCTGTTTTACAGGTGTGGGAATGATTACATCACGGAGAGAGCCTTGATTAACCAGATTTCAATGGAACATAAAAAACTCACAGGTCAAGGCTCTAGCGCCGATTCCTTCCCTGGTGGTAGAGCAACGGCTGAGGTAACGTTCTGGGAACCGTCTATCTCAAACCCTGGCACTTATTTGGATATCAAAGTCAAGTTTGACATATACAGACAGATGCTCAGTTTTGAGGTTAGCTCCTCCGGGAAACGTATTCCCTGCGTAGGGCATAATGGTGACTACATACCCCGTGAGGATATTCAAGTACCTGACAACGACATGTATGACGATTAA	Biocat
AvrPm3b_swap_aa22_aa43_and_aa71_aa100_to_Bgt-51460 (#9)	ATGTACTTGTTCTATCGTTGCGGTAATGATTATATCACAGAGCGAGCTTTAATCAACCAGATTAATATGGAGTATGAAAGACTGACTGGAAAGAGACTGCGTGCCAGTGAGTTCCCCGGTGGAATGAAGACCGCTGAGGTCACTTTCTGGGAGCCTAGTATTTCTAACCCTGGGACTTATCTCGACATAAAAGTGAAGTTTGACATATACAGGCAGATGCTGAGCTTTGAAGTAAGTAGTAGTGGGAAGAGAATACCATGCGTTGGACACAACGGTGATTACATCCCACGAGAGGACATCCAGGTACCAGATAATGACATGTACGATGATTAG	Biocat
AvrPm3b2/c2 - Bgt-51460 swaps (HA epitope tag - C-terminal)
AvrPm3b2/c2-HA	ATGTATTTGTTTTACCGATGCGGCAATGATTATATCACAGAGCGAGCTTTAATCAACCAGATTAGCATGGAACATAAGAAGTTAACCGGACAGGGCTCTAGTGCTGATTCCTTCCCTGGCGGGCGTGCCACTGCCGAAGTTACGTTTTGGGAGCCCAGTATTTCTAACCCTGGGACTTATCTCGACATAAAAGTGAAGTTTGACATATACAGGCAGATGCTGAGCTTTGAAGTATCCAGTTCTGGTAAGCGAATACCGTGTGAAGGAGATTATGGCGCCGAGATACCTGAGGAAGACTTGGAAGTGTCAGACGAGCCTTATTATGCTAACTACCCATACGATGTTCCAGATTACGCTTAG	SDM on AvrPm3b2/c2 (BgtE-20002)
Bgt-51460-HA	ATGTACTTGTTCTATCGTTGCGGTAGCGATAACATTATTGAGGAAGAGTTATACCGACAGATAGAAATGGAGTATGAAAGACTGACTGGAAAGAGACTGCGTGCCAGTGAGTTCCCCGGTGGAATGAAGACCGCTGAGGTCACTTTCTGGGAGCCTAGTACGTCAAACCTCAACTCCGATCTCATGATAAAGGTAATCTTTAACACGAAAAAAGAGATGCTCAGTTTTCAAGTCAGTAGTAGTGGGAAGAGAATACCATGCGTTGGACACAACGGTGATTACATCCCACGAGAGGACATCCAGGTACCAGATAATGACATGTACGATGATTACCCATACGATGTTCCAGATTACGCTTAG	Biocat
AvrPm3b_swap_aa22_aa43_to_Bgt-51460-HA (#1)	ATGTACTTGTTCTATCGTTGCGGTAATGATTATATCACAGAGCGAGCTTTAATCAACCAGATTAATATGGAGTATGAAAGACTGACTGGAAAGAGACTGCGTGCCAGTGAGTTCCCCGGTGGAATGAAGACCGCTGAGGTCACTTTCTGGGAGCCTAGTACGTCAAACCTCAACTCCGATCTCATGATAAAGGTAATCTTTAACACGAAAAAAGAGATGCTCAGTTTTCAAGTCAGTAGTAGTGGGAAGAGAATACCATGCGTTGGACACAACGGTGATTACATCCCACGAGAGGACATCCAGGTACCAGATAATGACATGTACGATGATTACCCATACGATGTTCCAGATTACGCTTAG	Biocat
AvrPm3b_swap_aa44_aa70_to_Bgt-51460-HA (#2)	ATGTACTTGTTCTATCGTTGCGGTAGCGATAACATTATTGAGGAAGAGTTATACCGACAGATAGAAATGGAGCATAAGAAGTTAACCGGACAGGGCTCTAGTGCTGATTCCTTCCCTGGCGGGCGTGCCACCGCTGAGGTCACTTTCTGGGAGCCTAGTACGTCAAACCTCAACTCCGATCTCATGATAAAGGTAATCTTTAACACGAAAAAAGAGATGCTCAGTTTTCAAGTCAGTAGTAGTGGGAAGAGAATACCATGCGTTGGACACAACGGTGATTACATCCCACGAGAGGACATCCAGGTACCAGATAATGACATGTACGATGATTACCCATACGATGTTCCAGATTACGCTTAG	Biocat
AvrPm3b_swap_aa71_aa100_to_Bgt-51460-HA (#3)	ATGTACTTGTTCTATCGTTGCGGTAGCGATAACATTATTGAGGAAGAGTTATACCGACAGATAGAAATGGAGTATGAAAGACTGACTGGAAAGAGACTGCGTGCCAGTGAGTTCCCCGGTGGAATGAAGACCGCTGAGGTCACTTTCTGGGAGCCTAGTATTTCTAACCCTGGGACTTATCTCGACATAAAAGTGAAGTTTGACATATACAGGCAGATGCTGAGCTTTGAAGTCAGTAGTAGTGGGAAGAGAATACCATGCGTTGGACACAACGGTGATTACATCCCACGAGAGGACATCCAGGTACCAGATAATGACATGTACGATGATTACCCATACGATGTTCCAGATTACGCTTAG	Biocat
AvrPm3b_swap_aa100_end_to_Bgt-51460-HA (#4)	ATGTACTTGTTCTATCGTTGCGGTAGCGATAACATTATTGAGGAAGAGTTATACCGACAGATAGAAATGGAGTATGAAAGACTGACTGGAAAGAGACTGCGTGCCAGTGAGTTCCCCGGTGGAATGAAGACCGCTGAGGTCACTTTCTGGGAGCCTAGTACGTCAAACCTCAACTCCGATCTCATGATAAAGGTAATCTTTAACACGAAAAAAGAGATGCTCAGTTTTCAAGTCAGTAGTAGTGGGAAGAGAATACCATGCGAAGGAGATTATGGCGCCGAGATACCTGAGGAAGACTTGGAAGTGTCAGACGAGCCTTATTATGCTAACTACCCATACGATGTTCCAGATTACGCTTAG	Biocat
Bgt-51460_swap_aa22_aa43_to_AvrPm3b-HA (#5)	ATGTATTTGTTTTACCGATGCGGCAGCGATAACATTATTGAGGAAGAGTTATACCGACAGATAGAAATGGAACATAAGAAGTTAACCGGACAGGGCTCTAGTGCTGATTCCTTCCCTGGCGGGCGTGCCACTGCCGAAGTTACGTTTTGGGAGCCCAGTATTTCTAACCCTGGGACTTATCTCGACATAAAAGTGAAGTTTGACATATACAGGCAGATGCTGAGCTTTGAAGTATCCAGTTCTGGTAAGCGAATACCGTGTGAAGGAGATTATGGCGCCGAGATACCTGAGGAAGACTTGGAAGTGTCAGACGAGCCTTATTATGCTAACTACCCATACGATGTTCCAGATTACGCTTAG	Biocat
Bgt-51460_swap_aa44_aa70_to_AvrPm3b-HA (#6)	ATGTATTTGTTTTACCGATGCGGCAATGATTATATCACAGAGCGAGCTTTAATCAACCAGATTAATATGGAATATGAAAGACTGACTGGAAAGAGACTGCGTGCCAGTGAGTTCCCCGGTGGAATGAAGACTGCCGAAGTTACGTTTTGGGAGCCCAGTATTTCTAACCCTGGGACTTATCTCGACATAAAAGTGAAGTTTGACATATACAGGCAGATGCTGAGCTTTGAAGTATCCAGTTCTGGTAAGCGAATACCGTGTGAAGGAGATTATGGCGCCGAGATACCTGAGGAAGACTTGGAAGTGTCAGACGAGCCTTATTATGCTAACTACCCATACGATGTTCCAGATTACGCTTAG	Biocat
Bgt-51460_swap_aa71_aa100_to_AvrPm3b-HA (#7)	ATGTATTTGTTTTACCGATGCGGCAATGATTATATCACAGAGCGAGCTTTAATCAACCAGATTAATATGGAACATAAGAAGTTAACCGGACAGGGCTCTAGTGCTGATTCCTTCCCTGGCGGGCGTGCCACTGCCGAAGTTACGTTTTGGGAGCCCAGTACGTCAAACCTCAACTCCGATCTCATGATAAAGGTAATCTTTAACACGAAAAAAGAGATGCTCAGTTTTCAAGTATCCAGTTCTGGTAAGCGAATACCGTGTGAAGGAGATTATGGCGCCGAGATACCTGAGGAAGACTTGGAAGTGTCAGACGAGCCTTATTATGCTAACTACCCATACGATGTTCCAGATTACGCTTAG	Biocat
Bgt-51460_swap_aa100_end_to_AvrPm3b-HA (#8)	ATGTATTTGTTTTACCGATGCGGCAATGATTATATCACAGAGCGAGCTTTAATCAACCAGATTAATATGGAACATAAGAAGTTAACCGGACAGGGCTCTAGTGCTGATTCCTTCCCTGGCGGGCGTGCCACTGCCGAAGTTACGTTTTGGGAGCCCAGTATTTCTAACCCTGGGACTTATCTCGACATAAAAGTGAAGTTTGACATATACAGGCAGATGCTGAGCTTTGAAGTATCCAGTTCTGGTAAGCGAATACCGTGTGTTGGACACAACGGTGATTACATCCCACGAGAGGACATCCAGGTACCAGATAATGACATGTACGATGATTACCCATACGATGTTCCAGATTACGCTTAG	Biocat
AvrPm3b_swap_aa22_aa43_and_aa71_aa100_to_Bgt-51460-HA (#9)	ATGTACTTGTTCTATCGTTGCGGTAATGATTATATCACAGAGCGAGCTTTAATCAACCAGATTAATATGGAGTATGAAAGACTGACTGGAAAGAGACTGCGTGCCAGTGAGTTCCCCGGTGGAATGAAGACCGCTGAGGTCACTTTCTGGGAGCCTAGTATTTCTAACCCTGGGACTTATCTCGACATAAAAGTGAAGTTTGACATATACAGGCAGATGCTGAGCTTTGAAGTAAGTAGTAGTGGGAAGAGAATACCATGCGTTGGACACAACGGTGATTACATCCCACGAGAGGACATCCAGGTACCAGATAATGACATGTACGATGATTACCCATACGATGTTCCAGATTACGCTTAG	Biocat
AvrPm3d3 - BgtE-5883 swaps
AvrPm3d3	ATGGTGATCTTCGATTGCTCAGGGGTAATCATAAATGGAGATGTGGTAAGGAGAGTACAAGCCACGGGTAACCGAGCCAGTATAAGTAAATCCAGCTTCATACACGGAGATTCAACTAGGACGTATGAGTATTTTGATATTCATCCGAACGGACAATATAGCAGGGACTATACGGGCTTTGCTTGTTTTTCTGACACAAGCTTGCCAAAACCCGATGTAAGGGAACACAGAGAGGACGCCTGGTGGCCGTGCAGTTCAAGTGTCATCTGA	SDM on BgtE-20069_chimeric (Gen9)
BgtE-5883	ATGGTCATGTATGATTGTTTCGGTACTATCATTGATGGCGACGTTGTTAAGAGGGCCGAAGCTAGCCATGACTATGCAAGTACATCAAAAGTAGCCCTTATCAAGGAAGATTCTAAGATTCCCTACACGTATTTTGACATTCATACTACGGGCCAGTATAGTGAAAGATATACAGGTTTTGCCTGTTTCGTTGACACAGCTATGACGAAGCCTGACGTTCGTAAACACCATGAAGAAACATGGTGGCCATGTAATAGGCTCACCTCTAGCTAG	Gen9
AvrPm3d_swap_aa22_41_to_BgtE-5883 (#1)	ATGGTAATTTTTGATTGTTCCGGCGTGATAATCAACGGTGATGTGGTACGAAGGGTGCAGGCATCTCATGATTACGCCAGCACAAGTAAGGTCGCACTCATAAAAGAAGATTCCAAAATCCCGTACACTTATTTTGATATACACACCACAGGCCAATATAGCGAAAGGTACACGGGCTTTGCATGTTTTGTGGATACGGCCATGACAAAGCCGGATGTAAGAAAACACCATGAAGAAACCTGGTGGCCGTGTAACAGATTAACGTCCTCCTAA	Biocat
AvrPm3d_swap_aa42_61_to_BgtE-5883 (#2)	ATGGTTATGTATGATTGCTTCGGCACCATAATAGACGGCGATGTAGTGAAAAGGGCAGAGGCCACTGGCAATAGGGCCAGTATCTCAAAGTCCAGCTTCATCCACGGAGATTCAACTCGAACGTACACTTACTTCGATATTCACACCACTGGTCAATACTCAGAAAGGTACACTGGCTTTGCTTGTTTTGTCGATACTGCCATGACAAAACCTGATGTGCGTAAGCATCACGAAGAGACTTGGTGGCCGTGTAATCGTCTGACCTCTTCATAG	Biocat
AvrPm3d_swap_aa62_81_to_BgtE-5883 (#3)	ATGGTGATGTATGACTGTTTTGGTACTATAATCGACGGTGATGTAGTTAAACGAGCCGAGGCCTCACATGATTACGCATCCACCAGCAAAGTCGCTTTGATAAAGGAAGACTCAAAGATACCTTATGAATACTTTGACATTCATCCTAATGGCCAGTATAGCAGGGACTATACAGGTTTTGCATGCTTTGTCGATACTGCAATGACCAAGCCTGATGTCCGAAAACATCACGAGGAGACTTGGTGGCCCTGCAACCGTTTGACCAGTAGTTAA	Biocat
AvrPm3d_swap_aa82_end_to_BgtE-5883 (#4)	ATGGTTATGTATGATTGCTTCGGAACCATAATCGACGGGGACGTAGTCAAGCGTGCTGAAGCCAGCCACGACTATGCATCTACAAGTAAGGTTGCCTTGATAAAAGAAGATTCTAAAATTCCTTACACTTACTTCGACATCCACACCACAGGGCAGTATTCAGAGAGGTACACCGGGTTCGCCTGTTTTAGTGACACCTCCCTTCCCAAACCCGATGTACGAGAACACCGTGAGGATGCATGGTGGCCCTGTTCAAGTAGTGTAATTTAA	Biocat
BgtE-5883_swap_aa27_aa104_to_AvrPm3d (#5)	ATGGTCATTTTCGACTGTTTTGGCACAATAATCGACGGCGACGTAGTAAAACGTGCAGAAGCATCCCATGATTACGCCTCTACTAGCAAGGTCGCTCTGATAAAGGAGGACAGTAAGATACCTTACACGTATTTTGATATACACACTACGGGTCAATATAGCGAGCGTTATACGGGGTTTGCCTGCTTCGTGGATACAGCTATGACTAAGCCAGACGTGCGAAAGCACCACGAAGAAACTTGGTGGCCGTGTAGCTCAAGCGTTATATAG	Biocat
AvrPm3d_swap_aa27_aa104_to_BgtE-5883 (#6)	ATGGTCATGTATGACTGCTCCGGGGTAATTATCAATGGAGATGTAGTTCGAAGGGTCCAAGCCACCGGTAACAGAGCCTCCATCTCAAAGAGTTCATTCATTCACGGTGACTCCACGAGGACTTATGAATACTTTGATATACATCCGAACGGGCAGTACAGTCGTGACTATACAGGTTTTGCTTGTTTCAGCGACACAAGTCTTCCCAAACCCGATGTCAGAGAACACCGTGAAGATGCTTGGTGGCCCTGCAATCGTTTGACTAGCTCCTAG	Biocat
SvrPm3 suppression studies
svrPm3a1/f1_96224	ATGTTCGACCTCATTGACGATGATGATACTTTCAGAAATAAACCTAAAATCCCGATCCTGAACCGAAAGTTCGGAATGAAGTGTCAGACTAACACTATCTACAATGCTGAGACCATTATGCAAAACCTCGATAAGGTGTACAGCAATAAACTTCTTGCTCACCTAGAGCAGGGGTCCTTTACCCGATTCCCGGGAGTTGTCTTCTACCATTACTTTATTGGTCAATCAAATATTAGCGAACAGGGATACTACCCATCCAATTACATCATCGTGGACTCTCGAGGAGTTTTCGTTGCTGGGATGACATCAATTCCAGGTCTTTACCCTACCGCTTACAAGGTCTGCAAATTTACTGAGGAAACCGAATTTGCAACCTATAGGCGGCAGTAG	Invitrogen
SvrPm3a1/f1_94202	ATGTTCGACCTCATTGACGATGATGATACTTTCAGAAATAAACCTAAAATCCCGATCCTGAACCGAAAGTTCGGAATGAAGTGTCAGACTAACACTATCTACAATGCTGAGACCATTATGCAAAACCTCGATAAGGTGTACAGCAATAAACTTCTTGCTAGACTAGAGCAGGGGTCCTTTACCCGATTCCCGGGAGTTGTCTTCTACCATTACTTTATTGGTCAATCAAATATTAGCGAACAGGGATACTACCTTTCCAATTACATCATCGTGGACTCTCGAGGAGTTTTCGTTGCTGGGATGACATCAATTCCAGGTCTTTACCCTACCGCTTACAAGGTCTGCAAATTTACTGAGGAAACCGAATTTGCAACCTATAGGCGGCAGTAG	SDM on svrPm3a1/f1_96224
epitope tagged SvrPm3
HA-SvrPm3a1/f1_94202	ATGTACCCATACGATGTTCCAGATTACGCTTTCGACCTCATTGACGATGATGATACTTTCAGAAATAAACCTAAAATCCCGATCCTGAACCGAAAGTTCGGAATGAAGTGTCAGACTAACACTATCTACAATGCTGAGACCATTATGCAAAACCTCGATAAGGTGTACAGCAATAAACTTCTTGCTAGACTAGAGCAGGGGTCCTTTACCCGATTCCCGGGAGTTGTCTTCTACCATTACTTTATTGGTCAATCAAATATTAGCGAACAGGGATACTACCTTTCCAATTACATCATCGTGGACTCTCGAGGAGTTTTCGTTGCTGGGATGACATCAATTCCAGGTCTTTACCCTACCGCTTACAAGGTCTGCAAATTTACTGAGGAAACCGAATTTGCA…	SDM on SvrPm3a1/f1_94202
FLAG-SvrPm3a1/f1_94202	ATGGACTACAAAGACGATGACGACAAGTTCGACCTCATTGACGATGATGATACTTTCAGAAATAAACCTAAAATCCCGATCCTGAACCGAAAGTTCGGAATGAAGTGTCAGACTAACACTATCTACAATGCTGAGACCATTATGCAAAACCTCGATAAGGTGTACAGCAATAAACTTCTTGCTAGACTAGAGCAGGGGTCCTTTACCCGATTCCCGGGAGTTGTCTTCTACCATTACTTTATTGGTCAATCAAATATTAGCGAACAGGGATACTACCTTTCCAATTACATCATCGTGGACTCTCGAGGAGTTTTCGTTGCTGGGATGACATCAATTCCAGGTCTTTACCCTACCGCTTACAAGGTCTGCAAATTTACTGAGGAAACCGAATTTGCAACC…	SDM on SvrPm3a1/f1_94202
SvrPm3a1/f1_94202-HA	ATGTTCGACCTCATTGACGATGATGATACTTTCAGAAATAAACCTAAAATCCCGATCCTGAACCGAAAGTTCGGAATGAAGTGTCAGACTAACACTATCTACAATGCTGAGACCATTATGCAAAACCTCGATAAGGTGTACAGCAATAAACTTCTTGCTAGACTAGAGCAGGGGTCCTTTACCCGATTCCCGGGAGTTGTCTTCTACCATTACTTTATTGGTCAATCAAATATTAGCGAACAGGGATACTACCTTTCCAATTACATCATCGTGGACTCTCGAGGAGTTTTCGTTGCTGGGATGACATCAATTCCAGGTCTTTACCCTACCGCTTACAAGGTCTGCAAATTTACTGAGGAAACCGAATTTGCAACCTATAGGCGGCAGTACCCATACGAT…	SDM on SvrPm3a1/f1_94202
SvrPm3a1/f1_94202-FLAG	ATGTTCGACCTCATTGACGATGATGATACTTTCAGAAATAAACCTAAAATCCCGATCCTGAACCGAAAGTTCGGAATGAAGTGTCAGACTAACACTATCTACAATGCTGAGACCATTATGCAAAACCTCGATAAGGTGTACAGCAATAAACTTCTTGCTAGACTAGAGCAGGGGTCCTTTACCCGATTCCCGGGAGTTGTCTTCTACCATTACTTTATTGGTCAATCAAATATTAGCGAACAGGGATACTACCTTTCCAATTACATCATCGTGGACTCTCGAGGAGTTTTCGTTGCTGGGATGACATCAATTCCAGGTCTTTACCCTACCGCTTACAAGGTCTGCAAATTTACTGAGGAAACCGAATTTGCAACCTATAGGCGGCAGGACTACAAAGAC…	SDM on SvrPm3a1/f1_94202
HA-svrPm3a1/f1_96224	ATGTACCCATACGATGTTCCAGATTACGCTTTCGACCTCATTGACGATGATGATACTTTCAGAAATAAACCTAAAATCCCGATCCTGAACCGAAAGTTCGGAATGAAGTGTCAGACTAACACTATCTACAATGCTGAGACCATTATGCAAAACCTCGATAAGGTGTACAGCAATAAACTTCTTGCTCACCTAGAGCAGGGGTCCTTTACCCGATTCCCGGGAGTTGTCTTCTACCATTACTTTATTGGTCAATCAAATATTAGCGAACAGGGATACTACCCATCCAATTACATCATCGTGGACTCTCGAGGAGTTTTCGTTGCTGGGATGACATCAATTCCAGGTCTTTACCCTACCGCTTACAAGGTCTGCAAATTTACTGAGGAAACCGAATTTGCA…	SDM on svrPm3a1/f1_96224
FLAG-svrPm3a1/f1_96224	ATGGACTACAAAGACGATGACGACAAGTTCGACCTCATTGACGATGATGATACTTTCAGAAATAAACCTAAAATCCCGATCCTGAACCGAAAGTTCGGAATGAAGTGTCAGACTAACACTATCTACAATGCTGAGACCATTATGCAAAACCTCGATAAGGTGTACAGCAATAAACTTCTTGCTCACCTAGAGCAGGGGTCCTTTACCCGATTCCCGGGAGTTGTCTTCTACCATTACTTTATTGGTCAATCAAATATTAGCGAACAGGGATACTACCCATCCAATTACATCATCGTGGACTCTCGAGGAGTTTTCGTTGCTGGGATGACATCAATTCCAGGTCTTTACCCTACCGCTTACAAGGTCTGCAAATTTACTGAGGAAACCGAATTTGCAACC…	SDM on svrPm3a1/f1_96224
svrPm3a1/f1_96224-HA	ATGTTCGACCTCATTGACGATGATGATACTTTCAGAAATAAACCTAAAATCCCGATCCTGAACCGAAAGTTCGGAATGAAGTGTCAGACTAACACTATCTACAATGCTGAGACCATTATGCAAAACCTCGATAAGGTGTACAGCAATAAACTTCTTGCTCACCTAGAGCAGGGGTCCTTTACCCGATTCCCGGGAGTTGTCTTCTACCATTACTTTATTGGTCAATCAAATATTAGCGAACAGGGATACTACCCATCCAATTACATCATCGTGGACTCTCGAGGAGTTTTCGTTGCTGGGATGACATCAATTCCAGGTCTTTACCCTACCGCTTACAAGGTCTGCAAATTTACTGAGGAAACCGAATTTGCAACCTATAGGCGGCAGTACCCATACGAT…	Biocat
svrPm3a1/f1_96224-FLAG	ATGTTCGACCTCATTGACGATGATGATACTTTCAGAAATAAACCTAAAATCCCGATCCTGAACCGAAAGTTCGGAATGAAGTGTCAGACTAACACTATCTACAATGCTGAGACCATTATGCAAAACCTCGATAAGGTGTACAGCAATAAACTTCTTGCTCACCTAGAGCAGGGGTCCTTTACCCGATTCCCGGGAGTTGTCTTCTACCATTACTTTATTGGTCAATCAAATATTAGCGAACAGGGATACTACCCATCCAATTACATCATCGTGGACTCTCGAGGAGTTTTCGTTGCTGGGATGACATCAATTCCAGGTCTTTACCCTACCGCTTACAAGGTCTGCAAATTTACTGAGGAAACCGAATTTGCAACCTATAGGCGGCAGGACTACAAAGAC…	Biocat
