# Supplementary material for: The AvrPm3-Pm3 effector-NLR interactions control both race-specific resistance and host-specificity of cereal mildews on wheat
Source: Nat Commun. 2019 May 23;10:2292. doi: 10.1038/s41467-019-10274-1 (PMC6533294; doi:10.1038/s41467-019-10274-1)
Supplement: Supplementary file 6 — Supplementary Data 4 [file 41467_2019_10274_MOESM6_ESM.xlsx]

## Sheet: Sheet1
Supplementary Data 4. Primers used for RACE-PCR based annotation of selected effector benchmarking candidates
Excel table listing primers used for RACE-PCR based annotation of effector benchmarking candidates. To achieve specific amplification of effector genes, primary and secondary (nested) primers were used. Gene name, RACE type and primer sequence (5'-3') are indicated.
Gene	RACE type	Sequence (5' to 3')
BgtE-20054	primary 5' RACE	CCCGTCACGTGCGCGTCTCT
	primary 3' RACE	GCGCAGTTCCTTCCAGTGCCC
	secondary 5' RACE	GTGAATACGACAAAATCGACATGGTTGTCG
	secondary 3' RACE	CCACCATACTCAACCATTCAGCTACTTATGC
Bgt-2778	primary 5' RACE	GGAGGGTTGCTTGGTTCCGGGT
	primary 3' RACE	CGGTTCAAACCCAGGCTCCGGT
	secondary 5' RACE	GAGTAGGCACCAGTGCCGGAAG
	secondary 3' RACE	TCCGGCTCAGGATCAGGATCTTCC
BgtE-5560	primary 5' RACE	CCATGAGAAATTTCGTCACCGCTTGGGCATTC
	primary 3' RACE	GAATGCCCAAGCGGTGACGAAATTTCTCATGG
	secondary 5' RACE	CGTCACCGCTTGGGCATTCATAAATATTATCC
	secondary 3' RACE	TCTCATGGCCAGATTTATTCATCTGAC
BgtE-5883	primary 5' RACE	AGCTGTGTCCACAAAGCAGGCA
	primary 3' RACE	GCGCCAGCACTTGCTGTGATGT
	secondary 5' RACE	CCTGTATATCTCTCGGAATATTGACCAGTGG
	secondary 3' RACE	GGGACCATTATTGATGGGGATGTCGTG
Bgt-20383	primary 5' RACE	TCCTCGCTTGTTGTGTGTGACCC
	primary 3' RACE	CAGCACTGGGACTCGTGGGCT
	secondary 5' RACE	GTATTGCCTGGTTCTTGCCTGCTG
	secondary 3' RACE	GTGGATCCGATACTATTACCTCGGACATGAC
BgtE-20107	primary 5' RACE	GGCATTTTGCTCCGGATGCAGGG
	primary 3' RACE	TGAAGAGGTCGAGACGAGGGCA
	secondary 5' RACE	GCTCCCAAAGAACCCTATGTCCTCC
	secondary 3' RACE	GCCATATACAGCAGAGGTGAAGAACTC
BgtE-20053	primary 5' RACE	GCCGCTGAGTAACCTGCGCCC
	primary 3' RACE	ACCCGAACTAGTGCCCGGCGA
	secondary 5' RACE	TCGCCTCGGTTTTCATCGATAGGA
	secondary 3' RACE	GTGCCCAAATAATCGGTGGTTCGAC
BgtE-5901	primary 5' RACE	CCAGGGTAATCCAGTAGCTTGCAAGGGGAATGATCG
	primary 3' RACE	AGTGACTGCAGTGCACTGGGAATGCCT
	secondary 5' RACE	CCCGTGGGATCTTCCCATATGC
	secondary 3' RACE	ACGAAACTTCTGTTTACCAAGCAGCCT
BgtE-20126	primary 5' RACE	GCATTGTTTATGAGCGCAGAAGTGTACTTGTAATCC
	primary 3' RACE	GGATTACAAGTACACTTCTGCGCTCATAAACAATGC
	secondary 5' RACE	CTGACAATCTACGCCATGTGTGGCAC
	secondary 3' RACE	GGAACTTGCATGCAAAGATTCACATGG
BgtE-20101	primary 5' RACE	TGCGGGCTAGGACCATTCAAGC
	primary 3' RACE	TGCCAATCCGCTCTCCGAGCA
	secondary 5' RACE	CGTGTAGGGTAGCCGTTGATTGTAGTC
	secondary 3' RACE	GACTACAATCAACGGCTACCCTACACG
BgtE-5889	primary 5' RACE	AGCGTTGAGGGATACTCCTCGGG
	primary 3' RACE	TCGGGTGGAACTCGAATACCGGA
	secondary 5' RACE	TCTGATTTGCTCTTGCCTCGACATCA
	secondary 3' RACE	TGATGTCGAGGCAAGAGCAAATCAGA
BgtE-20052	primary 5' RACE	TGGTGTACCAGCGCCCCTCTG
	primary 3' RACE	CCGCACCGCCGTTGGAAGTGT
	secondary 5' RACE	GGAAGTCTCTATTCTGGTCGGACAC
	secondary 3' RACE	GTGTCCGACCAGAATAGAGACTTCC
Bgt-20375	primary 5' RACE	CGTGTGTGGGAAATTGTTGCAAGAAGGTGTGG
	primary 3' RACE	TGGGCCTGCACTTGCTTTGGA
	secondary 5' RACE	ACACAACCCATGAGCAAACTGTGT
	secondary 3' RACE	CCACACCTTCTTGCAACAATTTCCC
BgtAcSP-30129	primary 5' RACE	ACGAATCCAAGGTAGTCGCAGTGT
	primary 3' RACE	CGTAAGAGTACTCCGCTCACACCCG
	secondary 5' RACE	GCGAGCCATCTCGGAATTCTTTGG
	secondary 3' RACE	GGATGACTTTTCCTATCATCTTCTACAATGTGACG
BgtE-5659	primary 5' RACE	TGCTACGGGTGCCCCGTCTT
	primary 3' RACE	TGGAGCTGCGATGTGGAGGACA
	secondary 5' RACE	CTTCGATGTTACCCCGGTTATCTGGAC
	secondary 3' RACE	GTACAGGATGCTTCGTTATTTTCGACTCAAG
BgtE-20005	primary 5' RACE	AGGGACAGTCACACTGCCACACT
	primary 3' RACE	AGCTTTGTCTCGCTTGCGCTTT
	secondary 5' RACE	CAGCAAGTACAGGCATCAAATGGCT
	secondary 3' RACE	AGCCATTTGATGCCTGTACTTGCTG
