# Supplementary material for: The AvrPm3-Pm3 effector-NLR interactions control both race-specific resistance and host-specificity of cereal mildews on wheat
Source: Nat Commun. 2019 May 23;10:2292. doi: 10.1038/s41467-019-10274-1 (PMC6533294; doi:10.1038/s41467-019-10274-1)
Supplement: Supplementary file 7 — Supplementary Data 5 [file 41467_2019_10274_MOESM7_ESM.xlsx]

## Sheet: ...
Supplementary Data 5. RaptorX structural models obtained for the AVRPM3 effector families.
Detailed results from RaptorX structural modeling of all members of the AVRPM3A2/F2 (Sheet 1), AVRPM3B2/C2 (Sheet 2), and AVRPM3D3 (Sheet 3) effector families. For each protein, up to five alternative models were predicted and all are listed with their respective rank assigned by RaptorX based on pvalue for similarity and the quality of the modeling. Detailed explanation of RaptorX output format …

## Sheet: AVRPM3A2F2_FAM
Bgt_avrF2_7_p
Rank P-value Score uGDT/GDT uSeqID/SeqID ModelName Template(s)
1 1.8e-02 35 35/33 15/14 1fusA-405497_1 1fusA
2 9.4e-03 38 34/32 9/8 3qooA-405497_1 3qooA
3 5.4e-03 41 32/30 7/7 5jenA-405497_1 5jenA
4 1.2e-02 37 31/30 5/5 3qy3A-405497_1 3qy3A
5 7.3e-03 40 30/28 7/7 2q78A-405497_1 2q78A
Bgt-20382_p
Rank P-value Score uGDT/GDT uSeqID/SeqID ModelName Template(s)
1 6.8e-03 33 34/34 12/12 3p2qA-405498_1 3p2qA
2 6.3e-03 33 32/32 9/9 3grdA-405498_1 3grdA
3 1.0e-02 31 35/35 5/5 1tuhA-405498_1 1tuhA
4 5.2e-03 34 34/34 6/6 3qooA-405498_1 3qooA
5 3.7e-03 36 34/34 3/3 5jenA-405498_1 5jenA
Bgt-50038_p
Rank P-value Score uGDT/GDT uSeqID/SeqID ModelName Template(s)
1 2.9e-03 40 35/38 5/5 5byuA-405499_1 5byuA
2 3.6e-03 39 34/37 8/9 3p2qA-405499_1 3p2qA
3 5.0e-03 37 35/38 3/3 3qooA-405499_1 3qooA
4 2.7e-03 40 31/33 5/5 2q78A-405499_1 2q78A
5 4.5e-03 38 31/34 6/7 2hboA-405499_1 2hboA
Bgt-50453_p
Rank P-value Score uGDT/GDT uSeqID/SeqID ModelName Template(s)
1 4.0e-03 40 35/34 9/9 5byuA-405500_1 5byuA
2 6.8e-03 37 35/34 9/9 3p2qA-405500_1 3p2qA
3 5.6e-03 38 34/33 8/8 2q78A-405500_1 2q78A
4 5.9e-03 38 33/32 8/8 3qooA-405500_1 3qooA
5 1.3e-02 34 33/32 10/10 3ub1A-405500_1 3ub1A
Bgt-50552_p
Rank P-value Score uGDT/GDT uSeqID/SeqID ModelName Template(s)
1 3.0e-03 40 34/37 5/5 5byuA-405501_1 5byuA
2 3.7e-03 39 34/37 9/10 3p2qA-405501_1 3p2qA
3 5.1e-03 37 34/37 3/3 3qooA-405501_1 3qooA
4 4.6e-03 38 31/34 6/7 2hboA-405501_1 2hboA
5 2.9e-03 40 30/33 6/7 2q78A-405501_1 2q78A
Bgt-50947_p
Rank P-value Score uGDT/GDT uSeqID/SeqID ModelName Template(s)
1 7.1e-03 37 37/36 10/10 3p2qA-405502_1 3p2qA
2 4.7e-03 39 34/33 7/7 5byuA-405502_1 5byuA
3 7.1e-03 37 33/32 8/8 3qooA-405502_1 3qooA
4 4.6e-03 39 31/30 5/5 5jenA-405502_1 5jenA
5 7.3e-03 37 32/31 10/10 2q78A-405502_1 2q78A
Bgt-50948_p
Rank P-value Score uGDT/GDT uSeqID/SeqID ModelName Template(s)
1 7.4e-03 37 36/36 10/10 3p2qA-405503_1 3p2qA
2 4.3e-03 39 34/34 6/6 5byuA-405503_1 5byuA
3 4.3e-03 39 31/31 6/6 5jenA-405503_1 5jenA
4 7.0e-03 37 33/32 7/7 3qooA-405503_1 3qooA
5 3.2e-03 41 32/32 10/10 4r80A-405503_1 4r80A
Bgt-50967_p
Rank P-value Score uGDT/GDT uSeqID/SeqID ModelName Template(s)
1 2.9e-03 40 34/37 5/5 5byuA-405504_1 5byuA
2 4.4e-03 38 34/37 8/9 3p2qA-405504_1 3p2qA
3 4.3e-03 38 31/34 6/7 2hboA-405504_1 2hboA
4 5.4e-03 37 34/37 3/3 3qooA-405504_1 3qooA
5 2.9e-03 40 30/33 6/7 2q78A-405504_1 2q78A
Bgt-51338_p
Rank P-value Score uGDT/GDT uSeqID/SeqID ModelName Template(s)
1 2.9e-03 40 34/37 5/5 5byuA-405505_1 5byuA
2 4.4e-03 38 34/37 8/9 3p2qA-405505_1 3p2qA
3 4.3e-03 38 31/34 6/7 2hboA-405505_1 2hboA
4 5.4e-03 37 34/37 3/3 3qooA-405505_1 3qooA
5 2.9e-03 40 30/33 6/7 2q78A-405505_1 2q78A
Bgt-51429_p
Rank P-value Score uGDT/GDT uSeqID/SeqID ModelName Template(s)
1 1.6e-02 33 36/35 9/9 1rdsA-405506_1 1rdsA
2 1.7e-02 33 32/31 9/9 1fusA-405506_1 1fusA
3 1.7e-02 33 32/31 5/5 3whoA-405506_1 3whoA
4 1.1e-02 35 34/33 6/6 3p2qA-405506_1 3p2qA
5 1.3e-02 34 35/34 6/6 3dmcA-405506_1 3dmcA
Bgt-51533_p
Rank P-value Score uGDT/GDT uSeqID/SeqID ModelName Template(s)
1 3.9e-03 41 35/33 7/7 5jenA-405507_1 5jenA
2 1.6e-02 34 38/36 8/8 3k57A-405507_1 3k57A
3 8.5e-03 37 32/30 5/5 5byuA-405507_1 5byuA
4 1.3e-02 35 32/31 6/6 3ec9A-405507_1 3ec9A
5 1.3e-02 35 32/30 4/4 3tqmA-405507_1 3tqmA
Bgt-51822_p
Rank P-value Score uGDT/GDT uSeqID/SeqID ModelName Template(s)
1 1.5e-02 29 29/30 9/9 3whoA-405508_1 3whoA
2 1.1e-02 31 37/39 6/6 6gq4A-405508_1 6gq4A
3 1.3e-02 30 33/34 7/7 6fejA-405508_1 6fejA
4 1.4e-02 29 34/36 5/5 3sikA-405508_1 3sikA
5 4.5e-03 35 33/34 8/8 3hoeA-405508_1 3hoeA
Bgt-55079_p
Rank P-value Score uGDT/GDT uSeqID/SeqID ModelName Template(s)
1 5.1e-03 42 32/30 7/7 5byuA-405509_1 5byuA
2 6.7e-03 40 36/33 8/7 3qooA-405509_1 3qooA
3 3.7e-03 44 31/29 5/5 2q78A-405509_1 2q78A
4 3.7e-03 43 32/29 8/7 5jenA-405509_1 5jenA
5 5.9e-03 41 35/33 10/9 3dlaA-405509_1 3dlaA
Bgt-55090_p
Rank P-value Score uGDT/GDT uSeqID/SeqID ModelName Template(s)
1 6.8e-03 33 34/34 12/12 3p2qA-405510_1 3p2qA
2 6.3e-03 33 32/32 9/9 3grdA-405510_1 3grdA
3 1.0e-02 31 35/35 5/5 1tuhA-405510_1 1tuhA
4 5.2e-03 34 34/34 6/6 3qooA-405510_1 3qooA
5 3.7e-03 36 34/34 3/3 5jenA-405510_1 5jenA
Bgt-55091_p
Rank P-value Score uGDT/GDT uSeqID/SeqID ModelName Template(s)
1 8.0e-03 36 36/36 3/3 5jenA-405511_1 5jenA
2 1.0e-02 35 32/32 8/8 2q78A-405511_1 2q78A
3 6.5e-03 37 31/31 8/8 5byuA-405511_1 5byuA
4 1.4e-02 33 33/33 11/11 3p2qA-405511_1 3p2qA
5 9.9e-03 35 34/34 6/6 4ckmA-405511_1 4ckmA
BgtASP-20866_p
Rank P-value Score uGDT/GDT uSeqID/SeqID ModelName Template(s)
1 1.4e-02 31 29/33 14/16 1rdsA-405512_1 1rdsA
2 1.4e-02 31 27/31 16/18 1fusA-405512_1 1fusA
3 6.2e-03 35 27/31 18/20 3whoA-405512_1 3whoA
4 5.6e-03 35 36/41 3/3 4fylA-405512_1 4fylA
5 1.2e-02 32 38/43 11/13 5tkyA-405512_1 5tkyA
BgtASP-21390_p
Rank P-value Score uGDT/GDT uSeqID/SeqID ModelName Template(s)
1 1.9e-02 35 31/30 11/11 1fusA-405513_1 1fusA
2 1.1e-02 37 35/34 9/9 3p2qA-405513_1 3p2qA
3 7.7e-03 39 33/32 5/5 5byuA-405513_1 5byuA
4 4.9e-03 42 30/29 5/5 4lziA-405513_1 4lziA
5 5.3e-03 41 32/31 8/8 5jenA-405513_1 5jenA
BgtAc-30982_p
Rank P-value Score uGDT/GDT uSeqID/SeqID ModelName Template(s)
1 1.7e-02 33 35/34 11/11 1fusA-405514_1 1fusA
2 1.7e-02 33 35/33 13/13 1rdsA-405514_1 1rdsA
3 5.2e-03 39 33/32 4/4 5jenA-405514_1 5jenA
4 7.4e-03 37 34/33 7/7 3qooA-405514_1 3qooA
5 6.5e-03 38 34/33 4/4 5byuA-405514_1 5byuA
BgtAcSP-30848_p
Rank P-value Score uGDT/GDT uSeqID/SeqID ModelName Template(s)
1 4.4e-02 25 29/40 4/6 1fusA-405515_1 1fusA
2 3.4e-02 26 29/40 4/6 1b2mA-405515_1 1b2mA
3 4.8e-02 25 27/38 4/6 5jenA-405515_1 5jenA
4 1.9e-02 29 25/34 6/8 3ztvA-405515_1 3ztvA
5 4.0e-02 26 27/37 4/6 1rdsA-405515_1 1rdsA
BgtAcSP-31373_p
Rank P-value Score uGDT/GDT uSeqID/SeqID ModelName Template(s)
1 1.2e-02 35 34/34 9/9 1fusA-405516_1 1fusA
2 1.4e-02 34 31/31 10/10 1rdsA-405516_1 1rdsA
3 6.5e-03 38 33/34 3/3 3f14A-405516_1 3f14A
4 4.0e-03 40 30/31 10/10 4r80A-405516_1 4r80A
5 1.2e-02 35 30/31 12/12 3p2qA-405516_1 3p2qA
BgtE-20001_p
Rank P-value Score uGDT/GDT uSeqID/SeqID ModelName Template(s)
1 2.9e-03 41 34/35 9/9 1ixlA-405517_1 1ixlA
2 4.3e-03 39 35/37 9/9 3p2qA-405517_1 3p2qA
3 3.2e-03 41 34/36 10/11 2cwzA-405517_1 2cwzA
4 4.2e-03 39 35/37 8/8 3lw3A-405517_1 3lw3A
5 4.7e-03 39 36/38 11/12 3qooA-405517_1 3qooA
BgtE-20005_p
Rank P-value Score uGDT/GDT uSeqID/SeqID ModelName Template(s)
1 4.6e-03 34 37/40 4/4 4cknA-405518_1 4cknA
2 4.9e-03 34 36/40 8/9 4fylA-405518_1 4fylA
3 2.2e-03 37 34/37 10/11 1ixlA-405518_1 1ixlA
4 8.9e-03 31 38/42 7/8 5gjjA-405518_1 5gjjA
5 2.8e-03 36 33/36 9/10 5byuA-405518_1 5byuA
BgtE-20006_p
Rank P-value Score uGDT/GDT uSeqID/SeqID ModelName Template(s)
1 1.5e-02 30 31/35 7/8 1fusA-405519_1 1fusA
2 9.9e-03 32 28/32 16/18 3whoA-405519_1 3whoA
3 2.8e-03 37 35/40 6/7 4fylA-405519_1 4fylA
4 1.3e-02 31 37/42 8/9 6gq4A-405519_1 6gq4A
5 6.8e-03 33 30/35 3/3 3tqmA-405519_1 3tqmA
BgtE-20009_p
Rank P-value Score uGDT/GDT uSeqID/SeqID ModelName Template(s)
1 8.6e-03 32 32/36 14/15 3whoA-405520_1 3whoA
2 1.1e-02 31 39/43 9/10 6gq4A-405520_1 6gq4A
3 1.0e-02 31 34/38 9/10 3k57A-405520_1 3k57A
4 6.5e-03 33 34/37 5/5 4fylA-405520_1 4fylA
5 1.3e-02 30 38/42 7/8 5gjjA-405520_1 5gjjA
Bgt_avrF2_10_p
Rank P-value Score uGDT/GDT uSeqID/SeqID ModelName Template(s)
1 7.5e-03 39 32/30 5/5 5byuA-405521_1 5byuA
2 5.7e-03 40 34/31 5/5 5jenA-405521_1 5jenA
3 1.5e-02 35 33/31 11/10 1tuhA-405521_1 1tuhA
4 1.1e-02 37 32/30 6/6 3qooA-405521_1 3qooA
5 1.1e-02 37 33/31 12/11 5wd6A-405521_1 5wd6A
Bgt_avrF2_11_p
Rank P-value Score uGDT/GDT uSeqID/SeqID ModelName Template(s)
1 1.9e-03 39 32/36 6/7 5byuA-405522_1 5byuA
2 3.9e-03 36 32/36 6/7 3qooA-405522_1 3qooA
3 1.8e-03 39 31/34 6/7 4r80A-405522_1 4r80A
4 2.2e-03 39 29/32 7/8 2q78A-405522_1 2q78A
5 3.7e-03 36 32/35 5/6 5jenA-405522_1 5jenA
Bgt_avrF2_12_p
Rank P-value Score uGDT/GDT uSeqID/SeqID ModelName Template(s)
1 8.7e-03 37 38/37 9/9 3p2qA-405523_1 3p2qA
2 1.5e-02 34 31/30 9/9 1fusA-405523_1 1fusA
3 5.9e-03 39 35/34 9/9 5byuA-405523_1 5byuA
4 9.3e-03 36 35/34 7/7 2q78A-405523_1 2q78A
5 9.0e-03 37 34/33 7/7 3qooA-405523_1 3qooA
Bgt_avrF2_13_p
Rank P-value Score uGDT/GDT uSeqID/SeqID ModelName Template(s)
1 7.7e-03 36 37/36 7/7 3p2qA-405524_1 3p2qA
2 4.6e-03 39 35/35 7/7 5byuA-405524_1 5byuA
3 5.0e-03 38 34/34 6/6 2cwzA-405524_1 2cwzA
4 7.6e-03 36 35/34 6/6 2q78A-405524_1 2q78A
5 6.8e-03 37 35/34 5/5 3qooA-405524_1 3qooA
Bgt_avrF2_15_p
Rank P-value Score uGDT/GDT uSeqID/SeqID ModelName Template(s)
1 2.2e-02 24 35/38 9/10 4o8qA-405525_1 4o8qA
2 1.4e-02 26 33/36 10/11 5btuA-405525_1 5btuA
3 1.7e-02 25 28/31 13/14 2l5pA-405525_1 2l5pA
4 2.1e-02 24 26/28 6/7 3d2eA-405525_1 3d2eA
5 2.0e-02 24 27/29 5/5 2vduB-405525_1 2vduB
Bgt_avrF2_1_p
Rank P-value Score uGDT/GDT uSeqID/SeqID ModelName Template(s)
1 1.4e-02 30 36/38 7/7 6gq4A-405526_1 6gq4A
2 7.2e-03 33 34/36 2/2 5jenA-405526_1 5jenA
3 1.3e-02 30 34/35 2/2 3k57A-405526_1 3k57A
4 1.7e-02 29 34/35 6/6 3sikA-405526_1 3sikA
5 8.9e-03 32 33/35 4/4 1xeaA-405526_1 1xeaA
Bgt_avrF2_20-2_p
Rank P-value Score uGDT/GDT uSeqID/SeqID ModelName Template(s)
1 1.1e-02 34 35/32 8/7 3p2qA-405527_1 3p2qA
2 1.3e-02 33 37/34 7/6 3sikA-405527_1 3sikA
3 3.4e-03 40 32/29 3/3 5jenA-405527_1 5jenA
4 1.3e-02 33 36/33 7/6 1tuhA-405527_1 1tuhA
5 5.4e-03 38 32/30 7/6 2cwzA-405527_1 2cwzA
Bgt_avrF2_20_p
Rank P-value Score uGDT/GDT uSeqID/SeqID ModelName Template(s)
1 7.8e-03 37 35/32 6/6 3p2qA-405528_1 3p2qA
2 4.9e-03 40 32/29 6/6 2cwzA-405528_1 2cwzA
3 3.5e-03 42 31/28 4/4 5jenA-405528_1 5jenA
4 1.3e-02 35 34/31 9/8 1tuhA-405528_1 1tuhA
5 6.7e-03 38 32/29 13/12 3qooA-405528_1 3qooA
Bgt_avrF2_22_p
Rank P-value Score uGDT/GDT uSeqID/SeqID ModelName Template(s)
1 4.7e-03 27 29/30 13/14 6dhxA-405529_1 6dhxA
2 9.3e-03 24 23/24 2/2 1w80A-405529_1 1w80A
3 7.6e-03 25 22/23 7/7 4r80A-405529_1 4r80A
4 1.7e-02 22 25/26 6/6 6g4qB-405529_1 6g4qB
5 1.4e-02 23 23/24 8/8 4akrA-405529_1 4akrA
Bgt_avrF2_24_p
Rank P-value Score uGDT/GDT uSeqID/SeqID ModelName Template(s)
1 4.9e-03 42 32/30 7/7 5byuA-405530_1 5byuA
2 3.4e-03 44 31/29 5/5 2q78A-405530_1 2q78A
3 6.6e-03 40 35/32 8/7 3qooA-405530_1 3qooA
4 3.7e-03 43 31/29 8/7 5jenA-405530_1 5jenA
5 6.1e-03 41 35/32 10/9 3dlaA-405530_1 3dlaA
Bgt_avrF2_2_p
Rank P-value Score uGDT/GDT uSeqID/SeqID ModelName Template(s)
1 1.6e-02 33 41/40 6/6 5gjjA-405531_1 5gjjA
2 1.2e-02 34 35/34 7/7 3qooA-405531_1 3qooA
3 7.0e-03 37 31/31 5/5 5jenA-405531_1 5jenA
4 4.4e-03 39 29/29 3/3 4fylA-405531_1 4fylA
5 4.2e-03 40 27/27 5/5 4lziA-405531_1 4lziA
Bgt_avrF2_3_p
Rank P-value Score uGDT/GDT uSeqID/SeqID ModelName Template(s)
1 1.5e-02 36 41/41 9/9 1fusA-405532_1 1fusA
2 2.0e-02 34 41/41 10/10 1rdsA-405532_1 1rdsA
3 1.6e-02 36 39/39 7/7 3whoA-405532_1 3whoA
4 8.9e-03 39 34/34 6/6 5byuA-405532_1 5byuA
5 9.8e-03 38 35/35 11/11 3p2qA-405532_1 3p2qA
Bgt_avrF2_6_p
Rank P-value Score uGDT/GDT uSeqID/SeqID ModelName Template(s)
1 1.3e-02 35 34/32 9/8 1tuhA-405533_1 1tuhA
2 6.8e-03 38 31/30 8/8 5byuA-405533_1 5byuA
3 1.5e-02 34 34/32 7/7 4y7mC-405533_1 4y7mC
4 4.7e-03 40 31/29 4/4 5jenA-405533_1 5jenA
5 6.9e-03 38 31/29 14/13 3p2qA-405533_1 3p2qA
Bgt_avrF2_8_p
Rank P-value Score uGDT/GDT uSeqID/SeqID ModelName Template(s)
1 1.5e-02 32 31/34 15/16 1rdsA-405534_1 1rdsA
2 9.2e-03 34 28/31 9/10 1fusA-405534_1 1fusA
3 1.2e-02 33 30/33 13/14 3whoA-405534_1 3whoA
4 7.4e-03 35 31/34 10/11 1divA-405534_1 1divA
5 5.7e-03 36 31/34 5/5 5jenA-405534_1 5jenA
Bgt_avrF2_9_p
Rank P-value Score uGDT/GDT uSeqID/SeqID ModelName Template(s)
1 8.4e-03 37 36/36 3/3 5jenA-405535_1 5jenA
2 1.1e-02 35 33/33 8/8 2q78A-405535_1 2q78A
3 1.1e-02 35 33/33 10/10 2cwzA-405535_1 2cwzA
4 1.4e-02 34 34/34 11/11 3p2qA-405535_1 3p2qA
5 7.3e-03 37 31/31 8/8 5byuA-405535_1 5byuA

## Sheet: AVRPM3B2C2_FAM
BgtE-20007_p
Rank P-value Score uGDT/GDT uSeqID/SeqID ModelName Template(s)
1 6.9e-03 32 37/40 9/10 1rdsA-405475_1 1rdsA
2 4.8e-03 33 36/39 3/3 1fusA-405475_1 1fusA
3 1.0e-02 30 35/38 9/10 1b2mA-405475_1 1b2mA
4 5.6e-03 33 35/38 9/10 3whoA-405475_1 3whoA
5 9.8e-03 30 34/36 12/13 6fmbA-405475_1 6fmbA
BgtE-20079_p
Rank P-value Score uGDT/GDT uSeqID/SeqID ModelName Template(s)
1 1.2e-02 32 36/39 13/14 1rdsA-405476_1 1rdsA
2 1.1e-02 33 32/35 13/14 1fusA-405476_1 1fusA
3 1.8e-02 30 34/37 13/14 1b2mA-405476_1 1b2mA
4 1.5e-02 31 33/36 9/10 3whoA-405476_1 3whoA
5 4.6e-03 36 35/38 10/11 4fylA-405476_1 4fylA
Bgt_avrF2_16_p
Rank P-value Score uGDT/GDT uSeqID/SeqID ModelName Template(s)
1 6.1e-03 36 36/38 9/9 1fusA-405477_1 1fusA
2 7.7e-03 35 34/35 9/9 1rdsA-405477_1 1rdsA
3 9.9e-03 34 35/37 12/13 1b2mA-405477_1 1b2mA
4 1.6e-02 32 32/33 8/8 1rtuA-405477_1 1rtuA
5 8.1e-03 35 32/34 9/9 3whoA-405477_1 3whoA
Bgt_avrF2_17_p
Rank P-value Score uGDT/GDT uSeqID/SeqID ModelName Template(s)
1 8.0e-03 34 28/30 10/11 2ownA-405478_1 2ownA
2 9.2e-03 33 30/32 7/7 4e3eA-405478_1 4e3eA
3 8.0e-03 34 28/30 9/10 2b3mA-405478_1 2b3mA
4 2.1e-02 29 30/32 9/10 4k02A-405478_1 4k02A
5 2.6e-02 28 32/34 13/14 1iq6A-405478_1 1iq6A
BgtE-20002_p
Rank P-value Score uGDT/GDT uSeqID/SeqID ModelName Template(s)
1 1.6e-02 33 36/33 7/6 1fusA-405468_1 1fusA
2 3.9e-03 40 33/30 4/4 5jenA-405468_1 5jenA
3 1.3e-02 34 33/30 2/2 2fujA-405468_1 2fujA
4 1.1e-02 35 34/32 11/10 4h4gA-405468_1 4h4gA
5 7.1e-03 37 32/29 5/5 3p2qA-405468_1 3p2qA
Bgt-20375_p
Rank P-value Score uGDT/GDT uSeqID/SeqID ModelName Template(s)
1 1.4e-02 32 31/33 9/10 1rdsA-405469_1 1rdsA
2 1.2e-02 33 27/29 9/10 3whoA-405469_1 3whoA
3 1.3e-02 32 36/38 7/8 1tuhA-405469_1 1tuhA
4 5.7e-03 36 34/37 4/4 3jv1A-405469_1 3jv1A
5 1.7e-03 42 31/34 5/5 4lziA-405469_1 4lziA
Bgt-50297_p
Rank P-value Score uGDT/GDT uSeqID/SeqID ModelName Template(s)
1 1.0e-02 31 29/31 11/12 1fusA-405470_1 1fusA
2 5.0e-03 34 33/35 5/5 4fylA-405470_1 4fylA
3 1.7e-02 28 26/28 7/7 3whoA-405470_1 3whoA
4 9.1e-03 31 32/34 7/7 3p2qA-405470_1 3p2qA
5 1.1e-02 30 34/36 7/7 3sikA-405470_1 3sikA
Bgt-51460_p
Rank P-value Score uGDT/GDT uSeqID/SeqID ModelName Template(s)
1 1.8e-02 25 36/33 18/17 4lq8A-405471_1 4lq8A
2 1.1e-02 26 25/23 8/7 6b2vA-405471_1 6b2vA
3 7.6e-03 28 24/22 12/11 4qanA-405471_1 4qanA
4 1.7e-02 25 26/24 6/6 5vpjA-405471_1 5vpjA
5 2.0e-02 24 24/22 10/9 1nr0A-405471_1 1nr0A
Bgt-51704_p
Rank P-value Score uGDT/GDT uSeqID/SeqID ModelName Template(s)
1 8.9e-03 37 40/41 12/13 1b2mA-405472_1 1b2mA
2 8.6e-03 37 35/36 11/11 1rdsA-405472_1 1rdsA
3 1.5e-02 34 33/34 9/9 1rtuA-405472_1 1rtuA
4 1.1e-02 36 32/33 12/13 3whoA-405472_1 3whoA
5 8.8e-03 37 28/29 10/10 1fusA-405472_1 1fusA
Bgt-55106_p
Rank P-value Score uGDT/GDT uSeqID/SeqID ModelName Template(s)
1 9.1e-03 16 24/49 4/8 1b2mA-405473_1 1b2mA
2 6.0e-03 17 22/47 4/8 1rdsA-405473_1 1rdsA
3 5.9e-03 17 21/44 5/10 1fusA-405473_1 1fusA
4 1.6e-02 15 21/44 3/6 1rtuA-405473_1 1rtuA
5 2.1e-02 14 20/41 4/8 6fmbA-405473_1 6fmbA
Bgt-55150_p
Rank P-value Score uGDT/GDT uSeqID/SeqID ModelName Template(s)
1 1.3e-02 36 38/40 9/9 1fusA-405474_1 1fusA
2 1.7e-02 35 37/39 15/15 1rdsA-405474_1 1rdsA
3 2.4e-02 33 38/39 13/13 1b2mA-405474_1 1b2mA
4 8.3e-03 39 34/35 4/4 5byuA-405474_1 5byuA
5 1.7e-02 35 34/35 4/4 2fujA-405474_1 2fujA

## Sheet: AVRPM3D3_FAM
BgtE-5922_p
Rank P-value Score uGDT/GDT uSeqID/SeqID ModelName Template(s)
1 8.6e-03 21 31/35 17/19 3whoA-405484_1 3whoA
2 9.3e-03 21 33/38 9/10 2r9yA-405484_1 2r9yA
3 6.3e-03 22 31/35 8/9 6e8aA-405484_1 6e8aA
4 2.6e-03 25 28/32 11/13 5l33A-405484_1 5l33A
5 6.5e-03 22 29/33 6/7 1tu1A-405484_1 1tu1A
BgtE-20069b_p
Rank P-value Score uGDT/GDT uSeqID/SeqID ModelName Template(s)
1 5.7e-03 19 24/28 8/9 4o9xA-405479_1 4o9xA
2 3.9e-03 20 23/26 2/2 4dg8A-405479_1 4dg8A
3 1.5e-02 16 23/27 7/8 4qanA-405479_1 4qanA
4 1.6e-02 16 23/26 7/8 4uf7A-405479_1 4uf7A
5 4.1e-03 20 22/25 2/2 3e7wA-405479_1 3e7wA
BgtE-20069a_p
Rank P-value Score uGDT/GDT uSeqID/SeqID ModelName Template(s)
1 5.6e-03 18 26/30 8/9 4o9xA-405480_1 4o9xA
2 2.2e-02 15 24/28 10/11 5d74A-405480_1 5d74A
3 2.0e-02 15 27/30 7/8 1axkA-405480_1 1axkA
4 1.9e-02 15 19/22 4/5 5gviA-405480_1 5gviA
5 1.5e-02 16 24/28 5/6 3m4fA-405480_1 3m4fA
BgtE-3136_p
Rank P-value Score uGDT/GDT uSeqID/SeqID ModelName Template(s)
1 9.6e-03 18 24/27 13/15 6fmbA-405481_1 6fmbA
2 3.8e-03 20 24/27 8/9 2mcfA-405481_1 2mcfA
3 1.1e-02 17 25/28 9/10 2r5rA-405481_1 2r5rA
4 1.5e-02 17 23/26 7/8 3d1tA-405481_1 3d1tA
5 1.5e-02 17 26/30 2/2 5mkcA-405481_1 5mkcA
BgtE-5883_p
Rank P-value Score uGDT/GDT uSeqID/SeqID ModelName Template(s)
1 9.8e-03 20 25/28 10/11 5yd0A-405482_1 5yd0A
2 1.7e-02 18 29/32 9/10 4kh8A-405482_1 4kh8A
3 1.5e-02 18 27/31 7/8 4nw4A-405482_1 4nw4A
4 3.5e-03 22 23/26 3/3 6ekvA-405482_1 6ekvA
5 5.6e-03 21 22/25 5/6 4fz2A-405482_1 4fz2A
BgtE-5921_p
Rank P-value Score uGDT/GDT uSeqID/SeqID ModelName Template(s)
1 2.6e-02 21 30/31 12/12 2yfrA-405483_1 2yfrA
2 2.0e-02 22 33/34 6/6 5e9tB-405483_1 5e9tB
3 2.1e-02 22 30/31 11/11 4v17A-405483_1 4v17A
4 2.7e-02 21 33/34 6/6 4cylA-405483_1 4cylA
5 1.2e-02 24 29/30 11/11 1pm4A-405483_1 1pm4A
