# Supplementary material for: The AvrPm3-Pm3 effector-NLR interactions control both race-specific resistance and host-specificity of cereal mildews on wheat
Source: Nat Commun. 2019 May 23;10:2292. doi: 10.1038/s41467-019-10274-1 (PMC6533294; doi:10.1038/s41467-019-10274-1)
Supplement: Supplementary file 9 — Source Data [file 41467_2019_10274_MOESM9_ESM.xlsx]

## Sheet: Legend
Source Data File. Bourras, Kunz, Xue et al. 2019
Source data underlying Figures 1(d,h), 2(a,b), 3(a-g), 4(a,c), 5(c-e), 6(a-e) and Supplementary Figures 6(a-d), 7(a-d), 8(a,b), 9(a-e), 15, 18, 19(b), 20(c), 21(b), 22(d,e), 23(h-k), 25(b,c) are provided herein. Each dataset is displayed in a separate excel sheet and labelled according to the original figure.

## Sheet: Fig.1d
	Nicotiana benthamiana full leaf images including individual spots depicted in Figure 1d.
	Spots not relevant to the described data are not annotated.

## Sheet: Fig.1h
	Nicotiana benthamiana full leaf images including individual spots depicted in Figure 1h.
	Spots not relevant to the described data are not annotated.

## Sheet: Fig.2a
	Western blot and Pounceau staining shown partially in Figure 2a and Figure 3d (left panel)
	anti-HA (anti-HA-HRP, rat monoclonal, clone 3F10, Roche, dilution used: 1:3000)
	marker: PageRuler Plus Prestained Protein Ladder (ThermoFisher-Scientific)

## Sheet: Fig.2b
	Western blot and Pounceau staining shown partially in Figure 2b and Figure 3d (right panel)
	anti-FLAG (primary antibody: anti-FLAG, mouse monoclonal, clone M2, Sigma-Aldrich, dilution used: 1:10'000; secondary antibody: anti-mouse-HRP, goat polyclonal, Sigma-Aldrich, dilution used: 1:4000)
	marker: PageRuler Plus Prestained Protein Ladder (ThermoFisher-Scientific)

## Sheet: Fig.3a(upper panel)
	Nicotiana benthamiana full leaf images including individual spots depicted in Figure 3a (upper panel).

## Sheet: Fig.3a(lower panel)
	Raw data underlying reported averages in Figure 3a (lower panel)
	Statistical significance was assessed using the Student t.test for paired data.
	Raw P values for statistical significance are indicated
	Raw mean gray values mesured in ImageJ			Normalized mean gray values used for the bar plot
	Pm3a + AvrPm3a2/f2			Pm3a + AvrPm3a2/f2
	+ svrPm3a1/f1	+ SvrPm3a1/f1		+ svrPm3a1/f1	+ SvrPm3a1/f1
	68.4954	27.4947		1.47915	0.593744
	53.0894	28.1533		1.14646	0.607967
	30.5668	18.6012		0.660085	0.40169
	22.5158	14.656		0.486226	0.316495
	29.9996	25.6749		0.647839	0.554446
	59.986	18.0808		1.29539	0.390453
	29.0017	33.3235		0.626287	0.719618
	5.16207	7.16423		0.111474	0.154711
	116.543	99.8097		2.51674	2.15538
	43.4461	40.6575		0.938214	0.877993
	71.0916	49.6971		1.53521	1.0732
	58.7255	38.2097		1.26817	0.825133
	13.3713	12.6689		0.288752	0.273583
			Average	1	0.688032
			Standard Error of the Mean	0.170962	0.136639
			Student t.test for paired data (Statistical significance)	0.00493894

## Sheet: Fig.3b(upper panel)
	Nicotiana benthamiana full leaf images including individual spots depicted in Figure 3b (upper panel).

## Sheet: Fig.3b(lower panel)
	Raw data underlying reported averages in Figure 3b (lower panel)
	Statistical significance was assessed using the Student t.test for paired data.
	Raw P values for statistical significance are indicated
	Biological replicate 1 (left plot)
	Raw mean gray values mesured in ImageJ			Normalized mean gray values used for the bar plot
	Pm3b + AvrPm3b2/c2			Pm3a + AvrPm3a2/f2
	+ svrPm3a1/f1	+ SvrPm3a1/f1		+ svrPm3a1/f1	+ SvrPm3a1/f1
	128.559	58.6888		1.48089	0.676048
	171.88	108.614		1.97992	1.25115
	64.1697	49.2705		0.739183	0.567556
	102.5	39.4542		1.18071	0.45448
	62.9755	35.5982		0.725427	0.410062
	128.487	72.6223		1.48007	0.83655
	91.6983	35.9531		1.05629	0.414151
	53.186	57.3017		0.61266	0.660069
	49.4142	46.6404		0.569211	0.537259
	73.3575	65.5409		0.845018	0.754978
	133.658	97.2848		1.53963	1.12064
	79.651	60.2656		0.917515	0.694211
	24.6134	39.2428		0.283527	0.452045
	51.2142	49.2142		0.589946	0.566907
			Average	1	0.67115
			Standard Error of the Mean	0.173215	0.092703
			Student t.test for paired data (Statistical significance)	0.00125689
	Biological replicate 2 (right plot)
	Raw mean gray values mesured in ImageJ			Normalized mean gray values used for the bar plot
	Pm3b + AvrPm3b2/c2			Pm3a + AvrPm3a2/f2
	+ svrPm3a1/f1	+ SvrPm3a1/f1		+ svrPm3a1/f1	+ SvrPm3a1/f1
	50.1895	45.8379		0.67044	0.61231
	74.94	61.3436		1.00106	0.819438
	80.495	42.1637		1.07527	0.56323
	69.743	43.1129		0.931639	0.575909
	68.1055	41.1411		0.909765	0.54957
	84.7609	74.1743		1.13225	0.990833
	78.732	29.6057		1.05172	0.395478
	95.5067	35.9988		1.2758	0.480878
	46.1578	57.8061		0.616585	0.772185
	133.83	110.023		1.78772	1.46971
	41.0054	16.5889		0.547757	0.221598
			Average	1	0.677376
			Standard Error of the Mean	0.0993932	0.0964202
			Student t.test for paired data (Statistical significance)	0.00130829

## Sheet: Fig.3c(upper panel)
	Nicotiana benthamiana full leaf images including individual spots depicted in Figure 3c (upper panel).

[truncated: 49 more sheets: Fig.3c(lower panel), Fig.3d(left panel), Fig.3d(right panel), Fig.3e, Fig. 3f(lower panel), Fig. 3g(lower panel), Fig.4a, Fig.4c, Fig.5c(upper panel), Fig.5c(lower panel), Fig.5d(upper mpanel), Fig.5d(lower panel), Fig.5e(upper panel), Fig.5e(lower panel), Fig.6a, Fig.6b, Fig.6c, Fig.6d, Fig.6e, S.Fig.6a …]
